# Supplementary material for: Longitudinal DNA methylation dynamics as a practical indicator in clinical epigenetics
Source: Clin Epigenetics. 2021 Dec 13;13:219. doi: 10.1186/s13148-021-01202-6 (PMC8670275; doi:10.1186/s13148-021-01202-6)
Supplement: Supplementary file 2 — Additional file 2: Tables. S1–S7. Table S1. Characteristics of the two study participants. Table S2. Numbers of CpGs of each category in each sample. Table S3. Enriched gene-ontology terms (biological process) among genes with stable or dynamic CpGs. Enrichment analyses were performed for each of the four samples. FDR-corrected p-values are presented. NE: not enriched. Table S4. Enriched gene-ontology terms (cellular component) among genes with stable or dynamic CpGs. Enrichment analyses were performed for each of the four samples. FDR-corrected p-values are presented. NE: not enriched. Table S5. Enriched gene-ontology terms (molecular function) among genes with stable or dynamic CpGs. Enrichment analyses were performed for each of the four samples. FDR-corrected p-values are presented. NE: not enriched. Table S6. Enriched Kyoto Encyclopedia of Genes and Genomes pathways among genes with stable or dynamic CpGs. Enrichment analyses were performed for each of the four samples. FDR-corrected p-values are presented. NE: not enriched. Table S7. Gene ontology-terms for ISM1 and GPR37. Data obtained from QuickGO [file 13148_2021_1202_MOESM2_ESM.xlsx]

## Sheet: TableS1
Table S1. Characteristics of two study participants.
Parameter	Sample A	Sample B
Age (year)	30–40	30–40
Sex	Male	Male
Body temperature (°C)	36.27 ± 0.22	36.2 ± 0.15
GOT (U/L)	16.71 ± 3.01	19.08 ± 1.35
GPT (U/L)	13.46 ± 3.48	18.29 ± 2.16
γ-GTP (U/L)	15.08 ± 1.28	13.5 ± 1.69
Creatinine (mg/dL)	0.68 ± 0.04	0.82 ± 0.04
Uric acid (mg/dL)	6.32 ± 0.47	4.09 ± 0.31
Uric acid nitrogen (mg/dL)	9.85 ± 0.97	11.22 ± 1.84
Total cholesterol (mg/dL)	189.5 ± 9.04	163.29 ± 9.16
HDL cholesterol (mg/dL)	47.63 ± 2.81	40.88 ± 2.25
LDL cholesterol (mg/dL)	119.92 ± 10.05	98.71 ± 8.17
Triglyceride (mg/dL)	159.25 ± 36.64	136.5 ± 25.25
Total IgE antibody (IU/mL)	365.58 ± 33.49	81.08 ± 9.21
High sensitive CRP (mg/L)	0.1 ± 0.22	0.11 ± 0.32

## Sheet: TableS2
Table S2. Numbers of CpGs of each category in each sample.
		Stable CpG	Dynamic CpG	Hyperdynamic CpG
Sample A	PBMC	24754	4514	47
	Monocyte	7733	7157	46
Sample B	PBMC	19039	8500	13
	Monocyte	7950	6324	16

## Sheet: TableS3
Table S3. Enriched gene ontology terms (biological process) among genes with stable or dynamic CpGs. Enrichment analyses were performed for each of the four samples. FDR-corrected p-values are presented. NE: not enriched.
Source	Category	Term/pathway	SampleA_Monocytes	SampleA_PBMC	SampleB_Monocytes	SampleB_PBMC
GO:BP	stable	2'-deoxyribonucleotide metabolic process	NE	0.00390719	NE	NE
GO:BP	stable	7-methylguanosine RNA capping	NE	NE	NE	0.0154502
GO:BP	stable	7-methylguanosine mRNA capping	NE	NE	NE	0.024274
GO:BP	stable	ATP metabolic process	NE	0.000276588	0.0469177	2.42945e-06
GO:BP	stable	ATP synthesis coupled electron transport	NE	1.7134e-05	NE	0.00143319
GO:BP	stable	ATP synthesis coupled proton transport	NE	NE	NE	0.0398302
GO:BP	stable	ATP-dependent chromatin remodeling	NE	3.40051e-05	NE	0.000448393
GO:BP	stable	CENP-A containing chromatin organization	NE	0.000207253	NE	0.0196391
GO:BP	stable	CENP-A containing nucleosome assembly	NE	0.000207253	NE	0.0196391
GO:BP	stable	COPII vesicle coating	NE	0.00490632	NE	0.0277062
GO:BP	stable	COPII-coated vesicle budding	NE	0.00471155	NE	0.00925194
GO:BP	stable	DNA biosynthetic process	0.019822	1.81332e-07	0.00141092	2.29122e-06
GO:BP	stable	DNA conformation change	NE	5.25277e-13	NE	2.40414e-09
GO:BP	stable	DNA damage checkpoint	NE	5.46069e-09	NE	4.44334e-07
GO:BP	stable	DNA damage response, detection of DNA damage	NE	0.0121969	NE	0.019843
GO:BP	stable	DNA damage response, signal transduction by p53 class mediator	NE	0.0138316	NE	0.00216687
GO:BP	stable	DNA damage response, signal transduction by p53 class mediator resulting in cell cycle arrest	NE	0.0478868	NE	NE
GO:BP	stable	DNA duplex unwinding	NE	0.00069838	NE	0.000485504
GO:BP	stable	DNA geometric change	NE	0.000174019	NE	0.000252062
GO:BP	stable	DNA integrity checkpoint	NE	1.44504e-08	NE	5.02879e-07
GO:BP	stable	DNA metabolic process	0.0036128	4.19678e-32	0.000421149	1.50535e-21
GO:BP	stable	DNA packaging	NE	5.18951e-09	NE	4.426e-05
GO:BP	stable	DNA recombination	NE	5.85395e-10	NE	0.000143872
GO:BP	stable	DNA repair	0.0060856	5.53804e-31	0.0131615	2.45793e-22
GO:BP	stable	DNA replication	0.00124756	7.55222e-17	NE	8.46042e-14
GO:BP	stable	DNA replication initiation	NE	0.0269092	NE	0.00026568
GO:BP	stable	DNA replication-dependent nucleosome assembly	NE	0.0495976	NE	NE
GO:BP	stable	DNA replication-dependent nucleosome organization	NE	0.0495976	NE	NE
GO:BP	stable	DNA replication-independent nucleosome assembly	NE	2.31277e-05	NE	0.00196818
GO:BP	stable	DNA replication-independent nucleosome organization	NE	1.57993e-05	NE	0.00139663
GO:BP	stable	DNA synthesis involved in DNA repair	NE	0.0231189	NE	0.00255516
GO:BP	stable	DNA-dependent DNA replication	0.0369335	2.44879e-11	0.0309225	6.4227e-11
GO:BP	stable	DNA-dependent DNA replication maintenance of fidelity	NE	0.00106268	NE	0.0272038
GO:BP	stable	DNA-templated transcription, elongation	NE	7.07607e-09	NE	1.76729e-10
GO:BP	stable	DNA-templated transcription, initiation	NE	9.56554e-07	NE	0.00146879
GO:BP	stable	DNA-templated transcription, termination	NE	2.91203e-06	NE	0.000913123
GO:BP	stable	ER overload response	NE	0.0297051	NE	NE
GO:BP	stable	ER-nucleus signaling pathway	NE	0.000221015	0.0338264	0.000790595
GO:BP	stable	ERAD pathway	NE	5.76473e-06	0.0025492	0.00319177
GO:BP	stable	Fc receptor signaling pathway	NE	0.00259166	NE	0.000445035
GO:BP	stable	Fc-epsilon receptor signaling pathway	NE	0.000695562	NE	0.000377383
GO:BP	stable	G1 DNA damage checkpoint	NE	0.00911381	NE	NE
GO:BP	stable	G1/S transition of mitotic cell cycle	NE	0.000486568	NE	0.00334854
GO:BP	stable	G2/M transition of mitotic cell cycle	0.0439834	1.83342e-09	NE	3.54349e-09
GO:BP	stable	GPI anchor biosynthetic process	NE	NE	NE	0.00838715
GO:BP	stable	GPI anchor metabolic process	NE	NE	NE	0.00575041
GO:BP	stable	Golgi organization	NE	0.000199687	NE	NE
GO:BP	stable	Golgi vesicle transport	NE	3.22914e-13	NE	1.82651e-09
GO:BP	stable	IRE1-mediated unfolded protein response	NE	0.00144526	NE	6.23705e-05
GO:BP	stable	NADH dehydrogenase complex assembly	NE	0.00277395	NE	4.56042e-05
GO:BP	stable	NADPH regeneration	NE	0.00762328	NE	NE
GO:BP	stable	RIG-I signaling pathway	NE	0.0195798	NE	NE
GO:BP	stable	RNA 3'-end processing	NE	3.9469e-07	NE	1.06221e-06
GO:BP	stable	RNA biosynthetic process	NE	4.03304e-12	0.0336294	5.7709e-11
GO:BP	stable	RNA capping	NE	NE	NE	0.0154502
GO:BP	stable	RNA catabolic process	6.13518e-05	2.43564e-20	0.000420076	9.0375e-19
GO:BP	stable	RNA export from nucleus	NE	4.88916e-07	NE	1.67685e-06
GO:BP	stable	RNA localization	NE	1.98208e-10	NE	4.81346e-09
GO:BP	stable	RNA localization to Cajal body	NE	0.00133636	NE	0.000316726
GO:BP	stable	RNA localization to nucleus	NE	0.00133636	NE	0.000316726
GO:BP	stable	RNA metabolic process	NE	6.70167e-28	6.7448e-06	1.27062e-25
GO:BP	stable	RNA methylation	NE	6.18919e-06	NE	1.38852e-08
GO:BP	stable	RNA modification	NE	5.84893e-09	NE	1.62269e-10
GO:BP	stable	RNA phosphodiester bond hydrolysis	NE	2.99029e-08	NE	5.75054e-05
GO:BP	stable	RNA phosphodiester bond hydrolysis, endonucleolytic	NE	0.00195473	NE	NE
GO:BP	stable	RNA phosphodiester bond hydrolysis, exonucleolytic	NE	2.62975e-05	NE	0.0273436
GO:BP	stable	RNA polyadenylation	NE	NE	NE	0.00293054
GO:BP	stable	RNA processing	5.67369e-05	2.44239e-19	0.00317482	2.01994e-20
GO:BP	stable	RNA splicing	5.67369e-05	2.47757e-23	7.29155e-05	4.4369e-21
GO:BP	stable	RNA splicing, via endonucleolytic cleavage and ligation	NE	NE	NE	0.00961744
GO:BP	stable	RNA splicing, via transesterification reactions	0.0054001	2.54947e-21	0.000112728	1.80593e-17
GO:BP	stable	RNA splicing, via transesterification reactions with bulged adenosine as nucleophile	0.0036128	8.76353e-21	0.000112728	6.11029e-17
GO:BP	stable	RNA surveillance	NE	0.022616	NE	NE
GO:BP	stable	RNA transport	NE	6.65668e-07	NE	5.65817e-07
GO:BP	stable	RNA-dependent DNA biosynthetic process	0.00311601	3.03884e-06	NE	7.85113e-05
GO:BP	stable	SCF-dependent proteasomal ubiquitin-dependent protein catabolic process	NE	0.00134867	NE	0.0230109
GO:BP	stable	SRP-dependent cotranslational protein targeting to membrane	NE	5.94217e-08	0.0196823	7.86795e-08
GO:BP	stable	TOR signaling	NE	0.00133636	NE	0.00271387
GO:BP	stable	TORC1 signaling	NE	0.0090043	NE	0.00337041
GO:BP	stable	Wnt signaling pathway, planar cell polarity pathway	NE	NE	NE	0.0249515
GO:BP	stable	aerobic respiration	NE	0.000823648	NE	0.00766145
GO:BP	stable	alternative mRNA splicing, via spliceosome	NE	0.0177556	NE	NE
GO:BP	stable	amide biosynthetic process	0.002082	1.51855e-18	2.09084e-08	1.87071e-23
GO:BP	stable	amide transport	0.00482315	7.7704e-29	0.000125356	8.17467e-24
GO:BP	stable	amino acid activation	NE	9.56554e-07	NE	0.00308425
GO:BP	stable	anaphase-promoting complex-dependent catabolic process	NE	3.16143e-05	NE	6.22345e-05
GO:BP	stable	anion transport	NE	3.35803e-08	NE	1.21039e-07
GO:BP	stable	antigen processing and presentation	NE	0.0402459	NE	0.00626973
GO:BP	stable	antigen processing and presentation of exogenous antigen	NE	0.0130988	NE	0.000730818
GO:BP	stable	antigen processing and presentation of exogenous peptide antigen	NE	0.00725521	NE	0.000399896
GO:BP	stable	antigen processing and presentation of exogenous peptide antigen via MHC class I	NE	0.00121692	NE	0.00476065
GO:BP	stable	antigen processing and presentation of exogenous peptide antigen via MHC class I, TAP-dependent	NE	0.000912539	NE	0.00481708
GO:BP	stable	antigen processing and presentation of peptide antigen	NE	0.014112	NE	0.000378627
GO:BP	stable	antigen processing and presentation of peptide antigen via MHC class I	NE	0.00049104	NE	0.000389679
GO:BP	stable	apoptotic process	NE	0.00289122	NE	0.015227
GO:BP	stable	apoptotic signaling pathway	NE	0.000396408	NE	4.63797e-05
GO:BP	stable	aromatic compound biosynthetic process	NE	1.07147e-17	0.00142497	1.99617e-15
GO:BP	stable	aromatic compound catabolic process	0.00772607	1.6284e-14	0.0384792	1.19975e-10
GO:BP	stable	attachment of mitotic spindle microtubules to kinetochore	NE	NE	NE	0.0234215
GO:BP	stable	autophagosome assembly	NE	0.0185291	NE	0.000797714
GO:BP	stable	autophagosome organization	NE	0.0191854	NE	0.000325135
GO:BP	stable	autophagy	0.0145655	4.45289e-13	0.00482077	4.81594e-12
GO:BP	stable	autophagy of mitochondrion	NE	0.000382191	NE	0.000143741
GO:BP	stable	base-excision repair	NE	0.00107607	NE	NE
GO:BP	stable	biological process involved in symbiotic interaction	0.0328141	1.8221e-18	2.74878e-06	1.24934e-17
GO:BP	stable	biosynthetic process	NE	7.34503e-34	1.61742e-07	2.28832e-31
GO:BP	stable	branched-chain amino acid catabolic process	NE	0.00936622	NE	NE
GO:BP	stable	branched-chain amino acid metabolic process	NE	0.0108278	NE	NE
GO:BP	stable	carbohydrate catabolic process	NE	NE	NE	0.0215532
GO:BP	stable	carbohydrate derivative biosynthetic process	NE	0.0121115	NE	0.0110119
GO:BP	stable	carbohydrate derivative metabolic process	NE	0.0133107	NE	0.00428599
GO:BP	stable	carbohydrate metabolic process	NE	0.0256482	NE	0.0406264
GO:BP	stable	carbohydrate phosphorylation	NE	0.0186664	NE	NE
GO:BP	stable	catabolic process	1.63469e-05	2.72701e-24	2.00181e-06	2.45793e-22
GO:BP	stable	cell cycle	0.000112021	7.45935e-37	1.08613e-07	2.22856e-28
GO:BP	stable	cell cycle DNA replication	NE	0.00792692	NE	0.000170726
GO:BP	stable	cell cycle G1/S phase transition	NE	0.000168555	NE	0.00262315
GO:BP	stable	cell cycle G2/M phase transition	0.00697819	8.29946e-11	NE	5.1484e-10
GO:BP	stable	cell cycle arrest	NE	2.59836e-05	0.0100233	0.000347608
GO:BP	stable	cell cycle checkpoint	0.0387029	5.81238e-11	NE	1.31431e-09
GO:BP	stable	cell cycle phase transition	0.000791309	5.62419e-16	NE	1.5112e-12
GO:BP	stable	cell cycle process	0.00117432	4.75481e-27	3.46831e-06	3.12802e-21
GO:BP	stable	cell division	NE	6.94511e-13	0.0469497	1.53767e-08
GO:BP	stable	cell projection assembly	NE	4.65076e-07	NE	0.00151924
GO:BP	stable	cellular amide metabolic process	0.017279	2.16546e-13	2.18771e-06	1.58201e-15
GO:BP	stable	cellular amino acid metabolic process	NE	0.000608939	NE	NE
GO:BP	stable	cellular aromatic compound metabolic process	0.0355194	9.56701e-41	6.64196e-07	2.73709e-35
GO:BP	stable	cellular biosynthetic process	NE	5.1992e-36	3.20458e-08	1.1856e-33
GO:BP	stable	cellular catabolic process	2.69238e-06	9.70575e-32	4.76495e-07	7.96753e-27
GO:BP	stable	cellular component assembly	NE	7.3144e-24	NE	3.47554e-17
GO:BP	stable	cellular component biogenesis	0.00741101	2.42103e-35	NE	6.58406e-27
GO:BP	stable	cellular component disassembly	NE	2.99029e-08	0.0240052	6.64395e-08
GO:BP	stable	cellular component organization	NE	1.04195e-31	NE	6.91379e-23
GO:BP	stable	cellular component organization or biogenesis	0.0254722	2.52263e-40	0.0192214	9.95968e-30
GO:BP	stable	cellular localization	NE	5.08708e-31	0.0106847	1.28182e-22
GO:BP	stable	cellular macromolecule biosynthetic process	NE	4.14875e-36	1.13558e-08	6.61611e-35
GO:BP	stable	cellular macromolecule catabolic process	3.04515e-06	1.56008e-39	6.49483e-09	4.21527e-36
GO:BP	stable	cellular macromolecule localization	0.000321805	3.01027e-41	0.000594864	5.52079e-32
GO:BP	stable	cellular macromolecule metabolic process	0.00112231	1.34241e-57	8.06833e-09	9.89463e-48
GO:BP	stable	cellular metabolic process	0.00151977	6.248e-66	2.79101e-07	1.75208e-55
GO:BP	stable	cellular nitrogen compound biosynthetic process	NE	3.78763e-31	8.06833e-09	5.42881e-30
GO:BP	stable	cellular nitrogen compound catabolic process	0.0131663	1.25358e-15	0.0271253	1.07101e-12
GO:BP	stable	cellular nitrogen compound metabolic process	0.0041322	1.1013e-49	2.51639e-09	1.62447e-45
GO:BP	stable	cellular protein catabolic process	0.0010134	2.46808e-25	3.8044e-07	6.40844e-22
GO:BP	stable	cellular protein complex disassembly	NE	1.39485e-06	0.0326551	6.49447e-06
GO:BP	stable	cellular protein localization	0.000271768	1.4131e-40	0.000309667	1.58946e-32
GO:BP	stable	cellular protein metabolic process	2.82729e-05	2.27784e-36	5.73322e-08	2.45582e-31
GO:BP	stable	cellular protein modification process	0.00188405	5.41997e-26	0.000174855	8.74065e-19
GO:BP	stable	cellular protein-containing complex assembly	2.68961e-05	2.59356e-29	0.000316194	2.98085e-22
GO:BP	stable	cellular respiration	NE	3.71034e-06	NE	2.64949e-05
GO:BP	stable	cellular response to DNA damage stimulus	5.67369e-05	1.19417e-35	2.98852e-06	9.95968e-30
GO:BP	stable	cellular response to amino acid starvation	NE	NE	NE	0.0278677
GO:BP	stable	cellular response to arsenic-containing substance	NE	0.0234297	NE	NE
GO:BP	stable	cellular response to decreased oxygen levels	NE	0.00441617	NE	0.00308402
GO:BP	stable	cellular response to glucose starvation	NE	0.0219198	NE	0.00287873
GO:BP	stable	cellular response to heat	NE	0.0444354	NE	0.0215532
GO:BP	stable	cellular response to hypoxia	NE	0.0115574	NE	0.00376066
GO:BP	stable	cellular response to oxygen levels	NE	0.00350218	NE	0.00459741
GO:BP	stable	cellular response to starvation	NE	NE	NE	0.00349291
GO:BP	stable	cellular response to stress	0.000112021	3.23969e-31	8.47386e-06	9.08046e-33
GO:BP	stable	cellular response to topologically incorrect protein	NE	1.32939e-07	0.0141101	1.49435e-10
GO:BP	stable	cellular response to unfolded protein	NE	4.23107e-07	NE	3.02247e-09
GO:BP	stable	centromere complex assembly	NE	2.91134e-05	NE	0.000481526
GO:BP	stable	centrosome cycle	NE	0.000608141	NE	0.0107577
GO:BP	stable	centrosome duplication	NE	0.0053179	NE	0.047789
GO:BP	stable	chaperone-mediated protein folding	NE	0.0460814	NE	0.00477108
GO:BP	stable	chromatin assembly	NE	5.67971e-08	NE	0.000404974
GO:BP	stable	chromatin assembly or disassembly	NE	1.31934e-08	NE	8.81394e-05
GO:BP	stable	chromatin organization	0.00206782	3.00078e-18	0.00489849	2.79618e-14
GO:BP	stable	chromatin organization involved in negative regulation of transcription	NE	0.000320678	NE	0.0158052
GO:BP	stable	chromatin organization involved in regulation of transcription	NE	0.00019726	NE	0.00402193
GO:BP	stable	chromatin remodeling	NE	6.7798e-10	NE	4.23627e-07
GO:BP	stable	chromatin remodeling at centromere	NE	4.32908e-05	NE	0.00528573
GO:BP	stable	chromosome localization	NE	0.00299874	NE	0.0345593
GO:BP	stable	chromosome organization	1.63469e-05	1.20985e-34	1.44113e-07	5.86708e-27
GO:BP	stable	chromosome segregation	NE	5.59452e-11	0.0185627	6.78858e-07
GO:BP	stable	chromosome separation	NE	0.00618316	NE	0.00121852
GO:BP	stable	ciliary basal body-plasma membrane docking	NE	1.00156e-05	NE	0.00720335
GO:BP	stable	cilium assembly	NE	1.89775e-09	NE	7.83003e-05
GO:BP	stable	cilium organization	NE	2.06498e-08	NE	0.000225198
GO:BP	stable	cleavage involved in rRNA processing	NE	8.85479e-06	NE	NE
GO:BP	stable	coenzyme A metabolic process	NE	NE	NE	0.0278677
GO:BP	stable	cortical actin cytoskeleton organization	NE	NE	NE	0.0482119
GO:BP	stable	cortical cytoskeleton organization	NE	NE	NE	0.0344954
GO:BP	stable	cotranslational protein targeting to membrane	NE	3.16764e-08	0.00482077	3.09424e-08
GO:BP	stable	covalent chromatin modification	NE	1.86614e-07	NE	2.06073e-08
GO:BP	stable	cristae formation	NE	0.008463	NE	0.0063633
GO:BP	stable	cytochrome complex assembly	NE	0.00721083	NE	0.0147448
GO:BP	stable	cytokinesis	NE	0.00120182	NE	0.0029612
GO:BP	stable	cytoplasmic pattern recognition receptor signaling pathway	NE	0.0305297	NE	0.0298108
GO:BP	stable	cytoplasmic translation	0.0472195	3.79393e-05	0.0016296	3.90307e-07
GO:BP	stable	cytoplasmic translational initiation	NE	0.0354824	0.0415336	0.00180281
GO:BP	stable	cytoskeleton-dependent cytokinesis	NE	0.00827781	NE	NE
GO:BP	stable	cytoskeleton-dependent intracellular transport	NE	1.95843e-06	NE	8.73307e-06
GO:BP	stable	cytosolic transport	NE	0.000114761	NE	0.0032441
GO:BP	stable	deoxyribonucleotide metabolic process	NE	0.0140712	NE	NE
GO:BP	stable	deoxyribose phosphate metabolic process	NE	0.00181789	NE	NE
GO:BP	stable	dephosphorylation	NE	0.00505258	NE	0.00872061
GO:BP	stable	double-strand break repair	NE	3.79034e-14	NE	4.93419e-07
GO:BP	stable	double-strand break repair via break-induced replication	NE	NE	NE	0.0134491
GO:BP	stable	double-strand break repair via homologous recombination	NE	8.84736e-07	NE	0.000117147
GO:BP	stable	double-strand break repair via nonhomologous end joining	NE	4.50835e-07	NE	0.000414625
GO:BP	stable	electron transport chain	NE	0.00384665	NE	NE
GO:BP	stable	endocytic recycling	NE	0.0165099	NE	0.0005445
GO:BP	stable	endomembrane system organization	NE	2.99534e-05	NE	0.00755026
GO:BP	stable	endonucleolytic cleavage involved in rRNA processing	NE	0.0069018	NE	NE
GO:BP	stable	endonucleolytic cleavage of tricistronic rRNA transcript (SSU-rRNA, 5.8S rRNA, LSU-rRNA)	NE	0.0069018	NE	NE
GO:BP	stable	endoplasmic reticulum to Golgi vesicle-mediated transport	NE	8.44066e-08	NE	1.23628e-06
GO:BP	stable	endoplasmic reticulum to cytosol transport	NE	0.000174513	NE	0.0280351
GO:BP	stable	endoplasmic reticulum unfolded protein response	NE	4.85459e-06	0.0183281	1.40781e-07
GO:BP	stable	endosomal transport	NE	7.72305e-08	NE	1.02059e-05
GO:BP	stable	endosome organization	NE	0.0476616	NE	NE
GO:BP	stable	energy coupled proton transport, down electrochemical gradient	NE	NE	NE	0.0398302
GO:BP	stable	energy derivation by oxidation of organic compounds	NE	8.3058e-05	NE	0.000138498
GO:BP	stable	error-free translesion synthesis	NE	NE	NE	0.000707353
GO:BP	stable	error-prone translesion synthesis	NE	NE	NE	0.00164418
GO:BP	stable	establishment of RNA localization	NE	3.04743e-07	NE	5.38492e-07
GO:BP	stable	establishment of chromosome localization	NE	0.00487749	NE	NE
GO:BP	stable	establishment of localization	NE	0.00216929	NE	NE
GO:BP	stable	establishment of localization in cell	NE	6.44029e-23	0.0192214	1.30363e-20
GO:BP	stable	establishment of organelle localization	NE	1.8756e-07	NE	7.26378e-07
GO:BP	stable	establishment of planar polarity	NE	NE	NE	0.041534
GO:BP	stable	establishment of protein localization	0.00138189	7.79318e-34	4.5333e-05	2.38405e-26
GO:BP	stable	establishment of protein localization to chromosome	NE	0.000382191	NE	NE
GO:BP	stable	establishment of protein localization to endoplasmic reticulum	0.0387029	2.61777e-10	0.00342585	5.1484e-10
GO:BP	stable	establishment of protein localization to membrane	NE	2.78739e-11	NE	1.33815e-10
GO:BP	stable	establishment of protein localization to mitochondrial membrane	NE	NE	NE	0.00416699
GO:BP	stable	establishment of protein localization to mitochondrion	NE	1.44985e-06	NE	6.11864e-07
GO:BP	stable	establishment of protein localization to organelle	0.0192742	4.28994e-18	5.43748e-05	1.23436e-20
GO:BP	stable	establishment of protein localization to telomere	NE	0.00261987	NE	0.0465952
GO:BP	stable	establishment of protein localization to vacuole	NE	0.0204657	NE	0.0171559
GO:BP	stable	establishment of tissue polarity	NE	NE	NE	0.041534
GO:BP	stable	establishment of vesicle localization	NE	7.49962e-06	NE	3.17368e-05
GO:BP	stable	exonucleolytic catabolism of deadenylated mRNA	NE	0.00130556	NE	0.000813608
GO:BP	stable	fatty acid beta-oxidation	NE	0.0398023	NE	NE
GO:BP	stable	fatty acid oxidation	NE	0.0477624	NE	NE
GO:BP	stable	gene expression	NE	2.6124e-16	0.00482077	1.49423e-15
GO:BP	stable	generation of precursor metabolites and energy	NE	4.84126e-06	NE	2.91267e-07
GO:BP	stable	global genome nucleotide-excision repair	NE	NE	NE	0.0407422
GO:BP	stable	glucose metabolic process	NE	0.0105348	NE	NE
GO:BP	stable	glycerolipid biosynthetic process	NE	0.0194424	NE	0.0149411
GO:BP	stable	glycerophospholipid biosynthetic process	NE	0.0269092	NE	0.00271387
GO:BP	stable	glycerophospholipid metabolic process	NE	0.0338627	NE	0.00298264
GO:BP	stable	glycolipid metabolic process	NE	NE	NE	0.0158464
GO:BP	stable	hematopoietic or lymphoid organ development	NE	NE	NE	0.016458
GO:BP	stable	hematopoietic progenitor cell differentiation	NE	0.00035523	NE	0.00212917
GO:BP	stable	hematopoietic stem cell differentiation	NE	1.55172e-06	NE	1.15933e-05
GO:BP	stable	hemopoiesis	NE	NE	NE	0.0112549
GO:BP	stable	heterochromatin assembly	NE	0.00105705	NE	NE
GO:BP	stable	heterochromatin organization	NE	7.40838e-05	NE	0.00789046
GO:BP	stable	heterocycle biosynthetic process	NE	3.39091e-18	0.000368809	3.39584e-16
GO:BP	stable	heterocycle catabolic process	0.00577555	4.58118e-16	0.0217355	5.60714e-13
GO:BP	stable	heterocycle metabolic process	0.0120963	4.14634e-43	5.00561e-08	5.7325e-38
GO:BP	stable	hexose metabolic process	NE	0.00160825	NE	NE
GO:BP	stable	histone H3 acetylation	NE	0.0268912	NE	0.0380169
GO:BP	stable	histone H3-K4 methylation	NE	0.00318682	NE	0.0230109
GO:BP	stable	histone acetylation	NE	0.00736009	NE	0.0167425
GO:BP	stable	histone deubiquitination	NE	0.0280214	NE	NE
GO:BP	stable	histone exchange	NE	0.0019887	NE	0.0107152
GO:BP	stable	histone lysine methylation	NE	2.83423e-05	NE	7.30511e-05
GO:BP	stable	histone methylation	NE	0.000113648	NE	0.000202968
GO:BP	stable	histone modification	NE	3.33896e-07	NE	3.00619e-08
GO:BP	stable	immune system development	NE	0.0178356	NE	0.0013628
GO:BP	stable	in utero embryonic development	NE	0.0223234	NE	0.00681795
GO:BP	stable	inner mitochondrial membrane organization	NE	2.92706e-05	NE	3.41442e-05
GO:BP	stable	interleukin-1-mediated signaling pathway	NE	0.000609692	NE	0.0009657
GO:BP	stable	internal peptidyl-lysine acetylation	NE	0.0121969	NE	0.0230109
GO:BP	stable	internal protein amino acid acetylation	NE	0.0104596	NE	0.0194872
GO:BP	stable	interstrand cross-link repair	NE	0.00093667	NE	0.000657283
GO:BP	stable	intra-S DNA damage checkpoint	NE	0.0415104	NE	NE
GO:BP	stable	intracellular protein transmembrane transport	NE	0.00614393	NE	0.0369094
GO:BP	stable	intracellular protein transport	0.0034927	1.01742e-36	2.04101e-05	5.5471e-32
GO:BP	stable	intracellular receptor signaling pathway	NE	0.0083923	NE	0.0109542
GO:BP	stable	intracellular signal transduction	NE	NE	NE	0.0220523
GO:BP	stable	intracellular signal transduction involved in G1 DNA damage checkpoint	NE	0.0383071	NE	NE
GO:BP	stable	intracellular transport	1.63469e-05	5.30768e-51	1.56045e-06	1.68422e-44
GO:BP	stable	intracellular transport of virus	NE	NE	NE	0.00088497
GO:BP	stable	intraciliary retrograde transport	NE	NE	NE	0.0333209
GO:BP	stable	intraciliary transport	NE	0.000802944	NE	0.01457
GO:BP	stable	intraciliary transport involved in cilium assembly	NE	0.000187111	NE	0.00581023
GO:BP	stable	intrinsic apoptotic signaling pathway	NE	1.65824e-05	0.00383958	6.94803e-08
GO:BP	stable	intrinsic apoptotic signaling pathway by p53 class mediator	NE	NE	NE	0.029766
GO:BP	stable	intrinsic apoptotic signaling pathway in response to DNA damage	NE	0.0134942	0.0426378	0.0024268
GO:BP	stable	intrinsic apoptotic signaling pathway in response to endoplasmic reticulum stress	NE	0.0115098	NE	0.0165891
GO:BP	stable	ion transport	NE	0.0419347	NE	NE
GO:BP	stable	kinetochore organization	NE	NE	NE	0.021361
GO:BP	stable	late endosome to vacuole transport	NE	0.0304915	NE	NE
GO:BP	stable	lipoprotein biosynthetic process	NE	NE	NE	0.00445319
GO:BP	stable	liposaccharide metabolic process	NE	NE	NE	0.0230109
GO:BP	stable	lysosomal transport	NE	0.0225165	NE	0.000795157
GO:BP	stable	mRNA 3'-end processing	NE	7.90302e-05	NE	2.64742e-06
GO:BP	stable	mRNA catabolic process	0.000195943	1.23971e-19	0.000488657	3.24233e-17
GO:BP	stable	mRNA cis splicing, via spliceosome	NE	0.00395326	NE	0.0226596
GO:BP	stable	mRNA cleavage	NE	0.0122113	NE	0.0164747
GO:BP	stable	mRNA export from nucleus	NE	7.95613e-07	NE	4.89783e-07
GO:BP	stable	mRNA metabolic process	5.93661e-10	3.08555e-44	1.82309e-08	6.15e-40
GO:BP	stable	mRNA polyadenylation	NE	NE	NE	0.00402532
GO:BP	stable	mRNA processing	0.000195943	1.12068e-25	0.00077029	6.91379e-23
GO:BP	stable	mRNA splicing, via spliceosome	0.0036128	8.76353e-21	0.000112728	6.11029e-17
GO:BP	stable	mRNA transport	NE	3.52757e-07	NE	6.50948e-06
GO:BP	stable	mRNA-containing ribonucleoprotein complex export from nucleus	NE	7.95613e-07	NE	4.89783e-07
GO:BP	stable	macroautophagy	0.0387029	2.79961e-13	0.0252385	2.29742e-11
GO:BP	stable	macromolecule biosynthetic process	NE	2.5122e-35	8.06833e-09	3.83779e-35
GO:BP	stable	macromolecule catabolic process	2.63178e-06	3.63238e-34	1.82309e-08	4.29078e-33
GO:BP	stable	macromolecule localization	NE	9.43991e-26	NE	5.4337e-20
GO:BP	stable	macromolecule metabolic process	NE	4.46658e-32	0.0142208	3.55904e-27
GO:BP	stable	macromolecule methylation	NE	4.76575e-10	NE	9.05398e-09
GO:BP	stable	macromolecule modification	6.13518e-05	5.20206e-32	2.6799e-05	3.46841e-23
GO:BP	stable	maintenance of protein localization in organelle	NE	0.000498055	NE	0.000199804
GO:BP	stable	maintenance of protein location	NE	0.000785756	NE	0.00244695
GO:BP	stable	maintenance of protein location in cell	NE	0.000483732	NE	0.000265706
GO:BP	stable	maintenance of protein location in nucleus	NE	0.00842793	NE	0.00190577
GO:BP	stable	maturation of 5.8S rRNA	NE	2.52913e-06	NE	NE
GO:BP	stable	maturation of 5.8S rRNA from tricistronic rRNA transcript (SSU-rRNA, 5.8S rRNA, LSU-rRNA)	NE	0.000386298	NE	NE
GO:BP	stable	maturation of LSU-rRNA	NE	0.00340789	NE	NE
GO:BP	stable	maturation of SSU-rRNA	NE	0.00224758	NE	0.00213516
GO:BP	stable	maturation of SSU-rRNA from tricistronic rRNA transcript (SSU-rRNA, 5.8S rRNA, LSU-rRNA)	NE	0.023102	NE	0.0384515
GO:BP	stable	membrane docking	NE	1.13241e-07	NE	7.772e-07
GO:BP	stable	membrane organization	NE	4.29644e-06	NE	1.8885e-06
GO:BP	stable	metabolic process	NE	2.21146e-36	NE	4.91268e-30
GO:BP	stable	metaphase plate congression	NE	0.0131189	NE	0.0306538
GO:BP	stable	metaphase/anaphase transition of cell cycle	NE	0.0295883	NE	0.00700263
GO:BP	stable	metaphase/anaphase transition of mitotic cell cycle	NE	0.0137473	NE	0.00809927
GO:BP	stable	methylation	NE	4.76575e-10	NE	7.31258e-08
GO:BP	stable	microtubule cytoskeleton organization	NE	4.23107e-07	NE	0.00666977
GO:BP	stable	microtubule cytoskeleton organization involved in mitosis	NE	0.00120773	NE	0.000230422
GO:BP	stable	microtubule organizing center organization	NE	0.000237584	NE	0.00653472
GO:BP	stable	microtubule-based movement	NE	0.0295268	NE	NE
GO:BP	stable	microtubule-based process	NE	1.29098e-08	NE	0.00153812
GO:BP	stable	microtubule-based protein transport	NE	0.000760615	NE	0.00565573
GO:BP	stable	microtubule-based transport	NE	9.17488e-07	NE	5.26442e-06
GO:BP	stable	mismatch repair	NE	0.00152558	NE	NE
GO:BP	stable	mitochondrial ATP synthesis coupled electron transport	NE	2.3339e-05	NE	0.00189079
GO:BP	stable	mitochondrial ATP synthesis coupled proton transport	NE	NE	NE	0.00230412
GO:BP	stable	mitochondrial RNA metabolic process	NE	8.57648e-07	NE	6.32002e-05
GO:BP	stable	mitochondrial RNA processing	NE	0.0165937	NE	NE
GO:BP	stable	mitochondrial cytochrome c oxidase assembly	NE	NE	NE	0.0120853
GO:BP	stable	mitochondrial electron transport, NADH to ubiquinone	NE	NE	NE	0.0136846
GO:BP	stable	mitochondrial electron transport, ubiquinol to cytochrome c	NE	NE	0.0105242	NE
GO:BP	stable	mitochondrial gene expression	0.0219063	1.95294e-15	2.91952e-05	5.69478e-13
GO:BP	stable	mitochondrial membrane organization	NE	2.03626e-05	NE	8.73307e-06
GO:BP	stable	mitochondrial respiratory chain complex I assembly	NE	0.00277395	NE	4.56042e-05
GO:BP	stable	mitochondrial respiratory chain complex assembly	NE	9.57581e-07	NE	3.70252e-06
GO:BP	stable	mitochondrial transcription	NE	0.0219198	NE	NE
GO:BP	stable	mitochondrial translation	0.0369335	1.4735e-10	9.88988e-06	5.06153e-11
GO:BP	stable	mitochondrial translational elongation	NE	1.75109e-05	0.000112728	5.1988e-07
GO:BP	stable	mitochondrial translational termination	NE	2.91296e-06	2.03571e-05	2.60951e-07
GO:BP	stable	mitochondrial transmembrane transport	NE	0.00975157	NE	0.0230109
GO:BP	stable	mitochondrial transport	NE	6.45354e-09	NE	7.35283e-08
GO:BP	stable	mitochondrion disassembly	NE	0.000382191	NE	0.000143741
GO:BP	stable	mitochondrion organization	NE	1.62779e-18	NE	7.16102e-17
GO:BP	stable	mitophagy	NE	0.00390317	NE	NE
GO:BP	stable	mitotic DNA damage checkpoint	NE	1.66017e-05	NE	9.61202e-05
GO:BP	stable	mitotic DNA integrity checkpoint	NE	3.53557e-05	NE	6.06112e-05
GO:BP	stable	mitotic DNA replication	NE	NE	NE	0.0215906
GO:BP	stable	mitotic G1 DNA damage checkpoint	NE	0.0116139	NE	NE
GO:BP	stable	mitotic G1/S transition checkpoint	NE	0.0204657	NE	NE
GO:BP	stable	mitotic G2/M transition checkpoint	NE	NE	NE	0.0269052
GO:BP	stable	mitotic cell cycle	0.000791309	1.11645e-23	0.00326104	8.7835e-20
GO:BP	stable	mitotic cell cycle arrest	NE	NE	NE	0.045292
GO:BP	stable	mitotic cell cycle checkpoint	NE	7.61425e-08	NE	8.86967e-08
GO:BP	stable	mitotic cell cycle phase transition	0.00183294	3.93968e-15	NE	2.17416e-13
GO:BP	stable	mitotic cell cycle process	0.000208414	3.97687e-23	0.00383958	2.83982e-19
GO:BP	stable	mitotic cytokinesis	NE	0.00225829	NE	NE
GO:BP	stable	mitotic nuclear division	NE	2.57549e-07	NE	1.40198e-06
GO:BP	stable	mitotic sister chromatid segregation	NE	1.11886e-06	NE	0.000614836
GO:BP	stable	mitotic sister chromatid separation	NE	0.017933	NE	0.00925194
GO:BP	stable	mitotic spindle assembly	NE	NE	NE	0.039499
GO:BP	stable	mitotic spindle assembly checkpoint	NE	0.00476278	NE	0.00883133
GO:BP	stable	mitotic spindle checkpoint	NE	0.00476278	NE	0.00883133
GO:BP	stable	mitotic spindle organization	NE	0.00283096	NE	0.000245663
GO:BP	stable	modification-dependent macromolecule catabolic process	0.00284414	1.88862e-25	2.87341e-07	3.1913e-21
GO:BP	stable	modification-dependent protein catabolic process	0.00124756	1.33024e-24	3.23724e-07	1.27453e-20
GO:BP	stable	monosaccharide metabolic process	NE	0.000300237	NE	NE
GO:BP	stable	morphogenesis of a polarized epithelium	NE	NE	NE	0.0191428
GO:BP	stable	multi-organism localization	NE	NE	NE	0.00177367
GO:BP	stable	multi-organism transport	NE	NE	NE	0.00177367
GO:BP	stable	ncRNA 3'-end processing	NE	0.0282518	NE	0.0414627
GO:BP	stable	ncRNA 5'-end processing	NE	0.0281869	NE	NE
GO:BP	stable	ncRNA catabolic process	NE	0.00384665	NE	0.0193002
GO:BP	stable	ncRNA metabolic process	5.67369e-05	6.81651e-32	9.9123e-05	7.02718e-29
GO:BP	stable	ncRNA processing	1.68343e-05	3.64922e-27	0.00342585	3.96281e-26
GO:BP	stable	ncRNA transcription	NE	6.38888e-13	NE	6.97403e-06
GO:BP	stable	negative regulation of DNA metabolic process	NE	0.00978299	NE	NE
GO:BP	stable	negative regulation of DNA recombination	NE	0.0260383	NE	NE
GO:BP	stable	negative regulation of DNA repair	NE	0.0350272	NE	NE
GO:BP	stable	negative regulation of DNA replication	NE	0.0122113	NE	NE
GO:BP	stable	negative regulation of DNA-dependent DNA replication	NE	0.0255357	NE	NE
GO:BP	stable	negative regulation of G2/M transition of mitotic cell cycle	NE	0.00014732	NE	1.56046e-05
GO:BP	stable	negative regulation of RNA biosynthetic process	NE	0.000174513	NE	0.00215221
GO:BP	stable	negative regulation of RNA metabolic process	NE	1.69252e-06	NE	3.73801e-05
GO:BP	stable	negative regulation of RNA splicing	NE	NE	NE	0.0365732
GO:BP	stable	negative regulation of biological process	NE	0.00920003	NE	NE
GO:BP	stable	negative regulation of biosynthetic process	NE	1.12932e-05	0.0462064	0.000863427
GO:BP	stable	negative regulation of catabolic process	NE	0.0177556	NE	0.00022698
GO:BP	stable	negative regulation of cell cycle	NE	1.97933e-14	0.00501984	3.59117e-13
GO:BP	stable	negative regulation of cell cycle G2/M phase transition	NE	0.000119617	NE	2.4213e-05
GO:BP	stable	negative regulation of cell cycle phase transition	NE	1.8087e-08	NE	1.93801e-07
GO:BP	stable	negative regulation of cell cycle process	0.0348213	2.63856e-10	NE	4.73704e-08
GO:BP	stable	negative regulation of cellular biosynthetic process	NE	6.46426e-06	NE	0.000456148
GO:BP	stable	negative regulation of cellular catabolic process	NE	0.0044982	NE	0.00100357
GO:BP	stable	negative regulation of cellular component organization	NE	0.00395244	NE	NE
GO:BP	stable	negative regulation of cellular macromolecule biosynthetic process	NE	1.99462e-06	NE	0.000121395
GO:BP	stable	negative regulation of cellular metabolic process	NE	3.2165e-07	NE	1.23952e-06
GO:BP	stable	negative regulation of cellular process	NE	0.00015084	NE	0.00619879
GO:BP	stable	negative regulation of centrosome cycle	NE	0.0402459	NE	NE
GO:BP	stable	negative regulation of centrosome duplication	NE	0.0402459	NE	NE
GO:BP	stable	negative regulation of chromosome organization	NE	1.46791e-05	NE	0.00129041
GO:BP	stable	negative regulation of chromosome segregation	NE	0.0148869	NE	0.0435324
GO:BP	stable	negative regulation of chromosome separation	NE	0.0148869	NE	0.0435324
GO:BP	stable	negative regulation of endoplasmic reticulum stress-induced intrinsic apoptotic signaling pathway	NE	NE	NE	0.044878
GO:BP	stable	negative regulation of endoplasmic reticulum unfolded protein response	NE	0.0106007	NE	0.0344558
GO:BP	stable	negative regulation of gene expression, epigenetic	NE	0.00276385	NE	NE
GO:BP	stable	negative regulation of intracellular signal transduction	NE	NE	NE	0.0216216
GO:BP	stable	negative regulation of intrinsic apoptotic signaling pathway	NE	NE	NE	0.00251313
GO:BP	stable	negative regulation of mRNA metabolic process	NE	0.0356908	NE	0.0245455
GO:BP	stable	negative regulation of macromolecule biosynthetic process	NE	2.91296e-06	NE	0.000209941
GO:BP	stable	negative regulation of macromolecule metabolic process	NE	0.000955039	NE	0.00076938
GO:BP	stable	negative regulation of metabolic process	NE	0.000137071	NE	0.000242763
GO:BP	stable	negative regulation of metaphase/anaphase transition of cell cycle	NE	0.00391432	NE	0.0170415
GO:BP	stable	negative regulation of mitotic cell cycle	NE	9.05843e-08	NE	9.72691e-10
GO:BP	stable	negative regulation of mitotic cell cycle phase transition	NE	2.48025e-08	NE	2.28497e-07
GO:BP	stable	negative regulation of mitotic metaphase/anaphase transition	NE	0.00240354	NE	0.0138855
GO:BP	stable	negative regulation of mitotic nuclear division	NE	0.0448004	NE	NE
GO:BP	stable	negative regulation of mitotic sister chromatid segregation	NE	0.0107343	NE	0.0375244
GO:BP	stable	negative regulation of mitotic sister chromatid separation	NE	0.0107343	NE	0.0375244
GO:BP	stable	negative regulation of nitrogen compound metabolic process	NE	9.70834e-06	0.0347556	2.62317e-05
GO:BP	stable	negative regulation of nucleic acid-templated transcription	NE	0.000155962	NE	0.00197575
GO:BP	stable	negative regulation of nucleobase-containing compound metabolic process	NE	5.41732e-08	0.0469063	1.57673e-06
GO:BP	stable	negative regulation of organelle organization	NE	0.0016985	NE	0.0233193
GO:BP	stable	negative regulation of protein modification by small protein conjugation or removal	NE	0.0228354	NE	NE
GO:BP	stable	negative regulation of protein modification process	NE	0.0105936	NE	0.0452253
GO:BP	stable	negative regulation of protein ubiquitination	NE	0.00884023	NE	NE
GO:BP	stable	negative regulation of response to DNA damage stimulus	NE	0.00944606	0.0407373	0.00127255
GO:BP	stable	negative regulation of response to endoplasmic reticulum stress	NE	0.000498055	NE	0.000197236
GO:BP	stable	negative regulation of sister chromatid segregation	NE	0.0107343	NE	0.0375244
GO:BP	stable	negative regulation of telomere maintenance	NE	0.00935289	NE	NE
GO:BP	stable	negative regulation of transcription by RNA polymerase II	NE	0.0257426	NE	NE
GO:BP	stable	negative regulation of transcription from RNA polymerase II promoter in response to stress	NE	0.0443676	NE	NE
GO:BP	stable	negative regulation of transcription, DNA-templated	NE	0.000148498	NE	0.0019461
GO:BP	stable	negative regulation of transferase activity	NE	0.00866778	NE	NE
GO:BP	stable	negative regulation of translational initiation	NE	0.0186341	NE	0.0357507
GO:BP	stable	negative regulation of ubiquitin-dependent protein catabolic process	NE	NE	NE	0.0411869
GO:BP	stable	nitrogen compound metabolic process	NE	5.63716e-51	6.05169e-06	3.27259e-42
GO:BP	stable	nitrogen compound transport	NE	2.09285e-18	0.0173842	4.11641e-18
GO:BP	stable	non-motile cilium assembly	NE	0.0106878	NE	0.0407882
GO:BP	stable	non-recombinational repair	NE	5.5262e-07	NE	0.000255135
GO:BP	stable	nuclear DNA replication	NE	0.0044982	NE	8.86315e-05
GO:BP	stable	nuclear RNA surveillance	NE	0.0494208	NE	NE
GO:BP	stable	nuclear chromosome segregation	NE	9.67701e-07	NE	0.000598062
GO:BP	stable	nuclear division	NE	5.06086e-06	NE	0.000846701
GO:BP	stable	nuclear envelope reassembly	NE	NE	NE	0.012884
GO:BP	stable	nuclear export	NE	1.78614e-09	NE	3.54349e-09
GO:BP	stable	nuclear mRNA surveillance	NE	0.0494208	NE	NE
GO:BP	stable	nuclear pore organization	NE	NE	NE	0.00296074
GO:BP	stable	nuclear transport	NE	2.69532e-09	0.00989468	1.14987e-08
GO:BP	stable	nuclear-transcribed mRNA catabolic process	0.00711595	3.90676e-15	0.018559	2.92921e-11
GO:BP	stable	nuclear-transcribed mRNA catabolic process, deadenylation-dependent decay	NE	0.000207982	NE	0.0128975
GO:BP	stable	nuclear-transcribed mRNA catabolic process, exonucleolytic	NE	0.000567613	NE	0.000316726
GO:BP	stable	nuclear-transcribed mRNA catabolic process, nonsense-mediated decay	NE	2.62109e-10	0.0103943	6.80814e-09
GO:BP	stable	nucleic acid metabolic process	0.0125932	8.19605e-43	3.49519e-08	4.81102e-36
GO:BP	stable	nucleic acid phosphodiester bond hydrolysis	NE	1.74654e-11	NE	1.01226e-08
GO:BP	stable	nucleic acid transport	NE	6.65668e-07	NE	5.65817e-07
GO:BP	stable	nucleic acid-templated transcription	NE	9.63367e-12	0.0428242	1.87807e-10
GO:BP	stable	nucleobase-containing compound biosynthetic process	NE	1.44498e-17	0.000539844	1.81351e-15
GO:BP	stable	nucleobase-containing compound catabolic process	0.00188405	3.21885e-18	0.00291939	3.69133e-16
GO:BP	stable	nucleobase-containing compound metabolic process	0.00311601	5.23689e-45	1.70139e-08	2.75605e-39
GO:BP	stable	nucleobase-containing compound transport	NE	3.72906e-07	NE	1.07667e-07
GO:BP	stable	nucleobase-containing small molecule metabolic process	NE	0.0419347	NE	0.0204831
GO:BP	stable	nucleocytoplasmic transport	NE	6.0099e-09	0.00621434	6.80814e-09
GO:BP	stable	nucleoside bisphosphate biosynthetic process	NE	0.0241704	NE	NE
GO:BP	stable	nucleoside diphosphate metabolic process	NE	NE	NE	0.0262118
GO:BP	stable	nucleosome assembly	NE	4.19537e-06	NE	0.00345475
GO:BP	stable	nucleosome organization	NE	6.00746e-07	NE	0.000456148
GO:BP	stable	nucleotide-excision repair	NE	1.92733e-08	NE	1.94697e-07
GO:BP	stable	nucleotide-excision repair, DNA gap filling	NE	NE	NE	0.000527754
GO:BP	stable	nucleotide-excision repair, DNA incision	NE	NE	NE	0.00226643
GO:BP	stable	nucleotide-excision repair, DNA incision, 5'-to lesion	NE	NE	NE	0.00486702
GO:BP	stable	nucleotide-excision repair, preincision complex assembly	NE	NE	NE	0.0109251
GO:BP	stable	nucleus organization	NE	NE	NE	0.000913123
GO:BP	stable	organelle assembly	0.0125932	2.73433e-16	NE	7.23903e-11
GO:BP	stable	organelle disassembly	NE	2.64967e-07	NE	2.56656e-05
GO:BP	stable	organelle fission	NE	3.80658e-07	NE	4.70794e-05
GO:BP	stable	organelle fusion	NE	0.00482913	NE	NE
GO:BP	stable	organelle localization	NE	3.68748e-14	NE	1.99073e-11
GO:BP	stable	organelle localization by membrane tethering	0.0423783	5.11758e-07	NE	4.61165e-06
GO:BP	stable	organelle membrane fusion	NE	0.0115574	NE	NE
GO:BP	stable	organelle organization	4.34474e-07	1.05043e-57	1.94952e-07	3.1721e-46
GO:BP	stable	organelle transport along microtubule	NE	0.000415795	NE	0.000122905
GO:BP	stable	organic cyclic compound biosynthetic process	NE	2.73433e-16	0.00228879	1.94343e-14
GO:BP	stable	organic cyclic compound catabolic process	0.00989182	1.24326e-12	NE	1.58936e-09
GO:BP	stable	organic cyclic compound metabolic process	NE	1.53053e-37	3.72956e-06	1.88183e-33
GO:BP	stable	organic substance biosynthetic process	NE	4.09245e-36	3.35062e-08	1.08476e-33
GO:BP	stable	organic substance catabolic process	5.67369e-05	1.11352e-20	3.72956e-06	2.05654e-19
GO:BP	stable	organic substance metabolic process	NE	1.91548e-31	NE	7.81101e-26
GO:BP	stable	organic substance transport	NE	3.03896e-10	NE	4.6068e-10
GO:BP	stable	organonitrogen compound biosynthetic process	NE	1.46519e-15	2.6799e-05	2.66987e-17
GO:BP	stable	organonitrogen compound catabolic process	0.00577555	1.05452e-15	0.000452778	3.52269e-12
GO:BP	stable	organonitrogen compound metabolic process	NE	3.18417e-25	0.00290456	7.37785e-21
GO:BP	stable	organophosphate biosynthetic process	NE	0.0112962	NE	0.00544164
GO:BP	stable	organophosphate metabolic process	NE	0.0202974	NE	0.00298736
GO:BP	stable	oxidative phosphorylation	NE	1.11886e-06	NE	1.14238e-05
GO:BP	stable	pentose-phosphate shunt	NE	0.0181822	NE	NE
GO:BP	stable	peptide biosynthetic process	0.00183294	2.369e-17	8.06833e-09	1.74312e-22
GO:BP	stable	peptide metabolic process	0.0315441	9.75359e-14	1.34061e-07	2.99683e-17
GO:BP	stable	peptide transport	0.00390505	2.70554e-29	0.000279131	7.97436e-24
GO:BP	stable	peptidyl-amino acid modification	NE	3.73329e-05	NE	4.65948e-06
GO:BP	stable	peptidyl-lysine acetylation	NE	0.00495467	NE	0.0133974
GO:BP	stable	peptidyl-lysine methylation	NE	1.31132e-05	NE	0.000110211
GO:BP	stable	peptidyl-lysine modification	NE	1.74344e-09	0.019955	5.63542e-10
GO:BP	stable	peptidyl-lysine trimethylation	NE	0.00341279	NE	NE
GO:BP	stable	peptidyl-serine modification	NE	NE	NE	0.00546612
GO:BP	stable	peptidyl-serine phosphorylation	NE	NE	NE	0.00294377
GO:BP	stable	phosphate-containing compound metabolic process	NE	8.0132e-09	NE	1.54556e-07
GO:BP	stable	phosphatidylinositol biosynthetic process	NE	0.0487139	NE	0.00448046
GO:BP	stable	phospholipid biosynthetic process	NE	0.00124983	NE	0.000439695
GO:BP	stable	phospholipid metabolic process	NE	0.038296	NE	0.0037972
GO:BP	stable	phosphorus metabolic process	NE	5.34976e-09	NE	6.64395e-08
GO:BP	stable	phosphorylation	NE	1.22767e-07	NE	6.11864e-07
GO:BP	stable	plasma membrane bounded cell projection assembly	NE	2.4924e-07	NE	0.00129972
GO:BP	stable	pore complex assembly	NE	NE	NE	0.0278677
GO:BP	stable	positive regulation of DNA biosynthetic process	NE	0.0255102	NE	NE
GO:BP	stable	positive regulation of DNA metabolic process	NE	2.83111e-05	NE	0.00172677
GO:BP	stable	positive regulation of DNA repair	NE	0.00122639	NE	NE
GO:BP	stable	positive regulation of DNA replication	NE	NE	NE	0.0435324
GO:BP	stable	positive regulation of DNA-templated transcription, elongation	NE	3.12955e-05	0.00127187	0.000716468
GO:BP	stable	positive regulation of RNA biosynthetic process	NE	0.0146933	NE	0.0213638
GO:BP	stable	positive regulation of RNA metabolic process	NE	0.00213478	NE	0.00217571
GO:BP	stable	positive regulation of autophagosome assembly	NE	NE	NE	0.0278693
GO:BP	stable	positive regulation of autophagy	NE	0.00152813	NE	0.029766
GO:BP	stable	positive regulation of biosynthetic process	NE	0.00084165	NE	0.00014166
GO:BP	stable	positive regulation of canonical Wnt signaling pathway	NE	NE	NE	0.0135318
GO:BP	stable	positive regulation of catabolic process	NE	5.1698e-07	NE	2.9582e-07
GO:BP	stable	positive regulation of cell cycle	NE	0.0269023	NE	0.0198454
GO:BP	stable	positive regulation of cell cycle phase transition	NE	0.0476616	NE	NE
GO:BP	stable	positive regulation of cell cycle process	NE	0.0493141	NE	0.0262581
GO:BP	stable	positive regulation of cellular amide metabolic process	NE	0.039918	0.0369828	2.1165e-05
GO:BP	stable	positive regulation of cellular biosynthetic process	NE	0.00034919	NE	4.492e-05
GO:BP	stable	positive regulation of cellular catabolic process	NE	1.44151e-06	NE	2.42945e-06
GO:BP	stable	positive regulation of cellular component organization	NE	0.0429187	NE	0.0158052
GO:BP	stable	positive regulation of cellular metabolic process	NE	1.12634e-08	NE	2.03497e-10
GO:BP	stable	positive regulation of cellular process	NE	0.0204657	NE	0.0300553
GO:BP	stable	positive regulation of cellular protein catabolic process	NE	0.00356106	NE	0.000170726
GO:BP	stable	positive regulation of cellular protein localization	NE	0.000111554	NE	0.00216687
GO:BP	stable	positive regulation of cellular protein metabolic process	NE	0.00515502	NE	2.62562e-06
GO:BP	stable	positive regulation of chromatin organization	NE	0.00757676	NE	0.00296074
GO:BP	stable	positive regulation of chromosome organization	NE	1.1181e-05	NE	6.61517e-05
GO:BP	stable	positive regulation of double-strand break repair	NE	0.000713975	NE	NE
GO:BP	stable	positive regulation of establishment of protein localization	NE	0.0228085	NE	0.0315905
GO:BP	stable	positive regulation of establishment of protein localization to mitochondrion	NE	NE	NE	0.037591
GO:BP	stable	positive regulation of establishment of protein localization to telomere	NE	NE	NE	0.0395767
GO:BP	stable	positive regulation of gene expression, epigenetic	NE	0.00708529	NE	NE
GO:BP	stable	positive regulation of histone methylation	NE	0.0283475	NE	NE
GO:BP	stable	positive regulation of histone modification	NE	0.0269092	NE	0.034045
GO:BP	stable	positive regulation of intracellular protein transport	NE	0.00356786	NE	0.00641422
GO:BP	stable	positive regulation of intracellular transport	NE	0.000661594	NE	0.00160402
GO:BP	stable	positive regulation of mRNA metabolic process	NE	0.0168117	NE	0.0110119
GO:BP	stable	positive regulation of macroautophagy	NE	0.0295544	NE	NE
GO:BP	stable	positive regulation of macromolecule biosynthetic process	NE	4.99007e-05	NE	8.3785e-06
GO:BP	stable	positive regulation of macromolecule metabolic process	NE	1.10051e-06	NE	7.60697e-08
GO:BP	stable	positive regulation of metabolic process	NE	1.10567e-06	NE	7.88475e-08
GO:BP	stable	positive regulation of nitrogen compound metabolic process	NE	5.59651e-08	NE	2.91567e-10
GO:BP	stable	positive regulation of nucleic acid-templated transcription	NE	0.0158489	NE	0.0230109
GO:BP	stable	positive regulation of nucleobase-containing compound metabolic process	NE	9.26803e-06	NE	6.92341e-05
GO:BP	stable	positive regulation of organelle organization	NE	1.75109e-05	NE	5.92042e-06
GO:BP	stable	positive regulation of proteasomal protein catabolic process	NE	0.00601779	NE	0.000334211
GO:BP	stable	positive regulation of proteasomal ubiquitin-dependent protein catabolic process	NE	0.0142478	NE	0.000251621
GO:BP	stable	positive regulation of protein catabolic process	NE	0.00285253	NE	1.56729e-05
GO:BP	stable	positive regulation of protein localization to Cajal body	NE	0.0495976	NE	NE
GO:BP	stable	positive regulation of protein localization to chromosome, telomeric region	NE	0.049473	NE	0.0220417
GO:BP	stable	positive regulation of protein metabolic process	NE	0.000912539	NE	2.3914e-07
GO:BP	stable	positive regulation of protein modification by small protein conjugation or removal	NE	2.05092e-05	NE	0.000798031
GO:BP	stable	positive regulation of protein ubiquitination	NE	0.000296383	NE	0.013426
GO:BP	stable	positive regulation of proteolysis involved in cellular protein catabolic process	NE	0.017933	NE	0.00375614
GO:BP	stable	positive regulation of response to DNA damage stimulus	NE	0.0069018	NE	0.00850568
GO:BP	stable	positive regulation of telomerase RNA localization to Cajal body	NE	0.00818047	NE	0.00261582
GO:BP	stable	positive regulation of telomere maintenance	NE	0.00716711	NE	0.016999
GO:BP	stable	positive regulation of transcription elongation from RNA polymerase II promoter	NE	0.0303736	NE	NE
GO:BP	stable	positive regulation of transcription, DNA-templated	NE	0.0158489	NE	0.0230109
GO:BP	stable	positive regulation of translation	NE	NE	NE	0.00141007
GO:BP	stable	positive regulation of type I interferon production	NE	0.0456501	NE	NE
GO:BP	stable	positive regulation of ubiquitin-dependent protein catabolic process	NE	NE	NE	0.0117233
GO:BP	stable	positive regulation of viral genome replication	NE	NE	NE	0.0114026
GO:BP	stable	positive regulation of viral process	NE	NE	NE	0.0422644
GO:BP	stable	post-Golgi vesicle-mediated transport	NE	0.00641989	NE	0.0284587
GO:BP	stable	postreplication repair	0.0446223	0.000433881	0.0462064	4.53751e-06
GO:BP	stable	posttranscriptional regulation of gene expression	NE	NE	NE	0.0180377
GO:BP	stable	primary metabolic process	NE	8.68706e-49	0.000167681	6.18471e-40
GO:BP	stable	process utilizing autophagic mechanism	0.0145655	4.45289e-13	0.00482077	4.81594e-12
GO:BP	stable	proteasomal protein catabolic process	0.0060856	2.50961e-17	4.01184e-05	1.83136e-15
GO:BP	stable	proteasomal ubiquitin-independent protein catabolic process	NE	0.0201545	NE	0.02419
GO:BP	stable	proteasome-mediated ubiquitin-dependent protein catabolic process	0.0219063	3.55266e-17	0.000306807	1.00556e-15
GO:BP	stable	protein K11-linked ubiquitination	NE	0.0396817	NE	NE
GO:BP	stable	protein K48-linked deubiquitination	NE	0.00868425	NE	NE
GO:BP	stable	protein K48-linked ubiquitination	NE	0.0384735	NE	NE
GO:BP	stable	protein K63-linked deubiquitination	NE	0.0393544	NE	NE
GO:BP	stable	protein acetylation	NE	0.000695562	0.03644	0.00531977
GO:BP	stable	protein acylation	NE	7.74666e-05	0.0313265	0.00578318
GO:BP	stable	protein alkylation	NE	1.35059e-06	NE	8.3657e-05
GO:BP	stable	protein catabolic process	0.00336547	1.21069e-23	1.10043e-06	6.67672e-22
GO:BP	stable	protein dephosphorylation	NE	0.0185291	NE	0.0213071
GO:BP	stable	protein deubiquitination	NE	7.96023e-15	0.0380997	2.04074e-06
GO:BP	stable	protein exit from endoplasmic reticulum	NE	0.00176533	NE	0.0173209
GO:BP	stable	protein export from nucleus	NE	4.46328e-09	NE	2.54054e-09
GO:BP	stable	protein folding	NE	2.36334e-05	0.0158817	4.45481e-05
GO:BP	stable	protein import	NE	0.0363028	NE	0.00674568
GO:BP	stable	protein insertion into mitochondrial membrane	NE	NE	NE	0.0233889
GO:BP	stable	protein lipidation	NE	0.0265916	NE	0.00148274
GO:BP	stable	protein localization	0.000590688	3.23567e-34	0.00244308	1.05069e-25
GO:BP	stable	protein localization to Cajal body	NE	0.0328655	NE	NE
GO:BP	stable	protein localization to cell periphery	NE	0.0438617	NE	NE
GO:BP	stable	protein localization to chromosome	NE	6.75632e-08	NE	0.000485504
GO:BP	stable	protein localization to chromosome, centromeric region	NE	0.0165937	NE	NE
GO:BP	stable	protein localization to chromosome, telomeric region	NE	0.00026501	NE	0.010791
GO:BP	stable	protein localization to cilium	NE	0.0419347	NE	NE
GO:BP	stable	protein localization to cytoskeleton	NE	0.0124977	NE	0.0465266
GO:BP	stable	protein localization to endoplasmic reticulum	NE	8.60126e-11	0.00228879	1.50341e-09
GO:BP	stable	protein localization to kinetochore	NE	0.0341292	NE	NE
GO:BP	stable	protein localization to membrane	NE	1.64882e-08	NE	2.20898e-07
GO:BP	stable	protein localization to microtubule cytoskeleton	NE	0.0138316	NE	NE
GO:BP	stable	protein localization to mitochondrion	NE	2.5803e-06	NE	8.91636e-07
GO:BP	stable	protein localization to nuclear body	NE	0.0328655	NE	NE
GO:BP	stable	protein localization to nucleoplasm	NE	0.0139484	NE	0.0442428
GO:BP	stable	protein localization to nucleus	NE	0.000619498	NE	0.000439695
GO:BP	stable	protein localization to organelle	2.96936e-05	1.3045e-32	3.72956e-06	8.06333e-28
GO:BP	stable	protein localization to plasma membrane	NE	0.0176639	NE	NE
GO:BP	stable	protein localization to vacuole	NE	0.00444667	NE	0.00448046
GO:BP	stable	protein metabolic process	0.0378979	6.98986e-26	0.000306044	5.02463e-22
GO:BP	stable	protein methylation	NE	1.35059e-06	NE	8.3657e-05
GO:BP	stable	protein modification by small protein conjugation	0.00151977	2.86554e-22	3.06394e-05	3.78615e-15
GO:BP	stable	protein modification by small protein conjugation or removal	5.67369e-05	2.08824e-30	4.16189e-07	6.83004e-20
GO:BP	stable	protein modification by small protein removal	NE	6.35519e-15	0.00774604	1.41779e-07
GO:BP	stable	protein modification process	0.00188405	5.41997e-26	0.000174855	8.74065e-19
GO:BP	stable	protein monoubiquitination	NE	0.00178323	NE	0.000857071
GO:BP	stable	protein phosphopantetheinylation	NE	0.0126203	NE	NE
GO:BP	stable	protein polyubiquitination	NE	7.44656e-10	0.0314044	2.07723e-06
GO:BP	stable	protein quality control for misfolded or incompletely synthesized proteins	NE	0.0136046	NE	0.0137674
GO:BP	stable	protein refolding	NE	NE	NE	0.0375244
GO:BP	stable	protein stabilization	NE	0.000591857	NE	0.00159553
GO:BP	stable	protein sumoylation	NE	NE	NE	0.00486702
GO:BP	stable	protein targeting	NE	3.40515e-16	0.0365762	2.26282e-15
GO:BP	stable	protein targeting to ER	0.0455914	2.51855e-10	0.00386296	6.51464e-10
GO:BP	stable	protein targeting to lysosome	NE	NE	NE	0.00646198
GO:BP	stable	protein targeting to membrane	NE	1.19252e-07	NE	4.40395e-06
GO:BP	stable	protein targeting to mitochondrion	NE	7.58426e-06	NE	2.43459e-05
GO:BP	stable	protein targeting to vacuole	NE	0.000796602	NE	7.53086e-05
GO:BP	stable	protein transmembrane import into intracellular organelle	NE	0.0151089	NE	NE
GO:BP	stable	protein transmembrane transport	NE	0.00279593	NE	0.00481708
GO:BP	stable	protein transport	0.00151977	1.94584e-31	3.14047e-05	4.86224e-25
GO:BP	stable	protein transport along microtubule	NE	0.000760615	NE	0.00565573
GO:BP	stable	protein ubiquitination	0.00403791	3.90547e-21	0.000806702	1.69888e-12
GO:BP	stable	protein-DNA complex assembly	NE	5.5552e-12	NE	1.81916e-07
GO:BP	stable	protein-DNA complex subunit organization	NE	4.19686e-13	NE	5.64661e-09
GO:BP	stable	protein-containing complex assembly	0.0142756	8.22191e-26	0.0158817	1.36622e-21
GO:BP	stable	protein-containing complex disassembly	NE	3.1319e-10	0.00142497	3.47348e-08
GO:BP	stable	protein-containing complex localization	NE	5.1345e-08	NE	4.34604e-08
GO:BP	stable	protein-containing complex subunit organization	0.000291246	2.20875e-33	2.52581e-05	1.20268e-28
GO:BP	stable	proteolysis	NE	0.0297651	NE	NE
GO:BP	stable	proteolysis involved in cellular protein catabolic process	0.000536822	4.1282e-23	6.62761e-07	1.2044e-19
GO:BP	stable	purine nucleoside bisphosphate biosynthetic process	NE	0.0241704	NE	NE
GO:BP	stable	purine ribonucleotide biosynthetic process	NE	0.0317988	NE	NE
GO:BP	stable	pyrimidine deoxyribonucleotide metabolic process	NE	0.0281869	NE	NE
GO:BP	stable	rDNA heterochromatin assembly	NE	0.0177556	NE	NE
GO:BP	stable	rRNA 3'-end processing	NE	0.0391923	NE	NE
GO:BP	stable	rRNA catabolic process	NE	0.0359468	NE	NE
GO:BP	stable	rRNA metabolic process	0.00316216	1.53953e-19	NE	3.98831e-17
GO:BP	stable	rRNA methylation	NE	NE	NE	0.0095143
GO:BP	stable	rRNA modification	NE	0.00845856	NE	0.000241669
GO:BP	stable	rRNA processing	0.0058033	6.34207e-19	NE	7.94499e-17
GO:BP	stable	rRNA transcription	NE	0.0127607	NE	NE
GO:BP	stable	recombinational repair	NE	4.22552e-07	NE	0.00012802
GO:BP	stable	regulation of DNA biosynthetic process	NE	0.00702827	NE	NE
GO:BP	stable	regulation of DNA metabolic process	NE	1.6411e-07	NE	5.36158e-05
GO:BP	stable	regulation of DNA recombination	NE	0.00490632	NE	0.0435324
GO:BP	stable	regulation of DNA repair	NE	9.01583e-07	NE	0.0021358
GO:BP	stable	regulation of DNA replication	NE	0.000295855	NE	0.000469047
GO:BP	stable	regulation of DNA-dependent DNA replication	NE	0.00207748	NE	0.00258612
GO:BP	stable	regulation of DNA-templated transcription in response to stress	NE	5.62376e-07	0.0260336	2.58546e-07
GO:BP	stable	regulation of DNA-templated transcription, elongation	NE	0.000682931	0.00228879	8.01158e-06
GO:BP	stable	regulation of ERAD pathway	NE	0.0275435	NE	NE
GO:BP	stable	regulation of G2/M transition of mitotic cell cycle	0.0212318	1.3194e-08	NE	6.73655e-07
GO:BP	stable	regulation of RNA biosynthetic process	NE	9.05843e-08	NE	2.28497e-07
GO:BP	stable	regulation of RNA metabolic process	NE	3.96053e-12	0.0157014	1.36679e-11
GO:BP	stable	regulation of RNA splicing	NE	0.00153999	NE	0.000822388
GO:BP	stable	regulation of RNA stability	NE	2.26256e-08	NE	5.10087e-09
GO:BP	stable	regulation of TOR signaling	NE	0.0398023	NE	0.0194008
GO:BP	stable	regulation of TORC1 signaling	NE	NE	NE	0.0493151
GO:BP	stable	regulation of apoptotic signaling pathway	NE	0.0243823	NE	0.0141777
GO:BP	stable	regulation of autophagosome assembly	NE	NE	NE	0.0211736
GO:BP	stable	regulation of autophagy	NE	1.6789e-06	NE	1.21747e-05
GO:BP	stable	regulation of autophagy of mitochondrion	NE	0.000197143	NE	0.00156022
GO:BP	stable	regulation of autophagy of mitochondrion in response to mitochondrial depolarization	NE	0.0341292	NE	NE
GO:BP	stable	regulation of binding	NE	NE	NE	0.0204388
GO:BP	stable	regulation of biosynthetic process	NE	2.08164e-12	0.00171414	2.7925e-12
GO:BP	stable	regulation of catabolic process	0.00302735	2.17187e-17	0.00121709	8.50453e-20
GO:BP	stable	regulation of catalytic activity	NE	NE	NE	0.0435324
GO:BP	stable	regulation of cell cycle	0.027514	3.67096e-21	0.000143244	3.75248e-19
GO:BP	stable	regulation of cell cycle G2/M phase transition	0.00451313	6.53996e-10	NE	1.08095e-07
GO:BP	stable	regulation of cell cycle arrest	NE	0.0109655	NE	NE
GO:BP	stable	regulation of cell cycle checkpoint	NE	NE	NE	0.007169
GO:BP	stable	regulation of cell cycle phase transition	0.00697819	1.67343e-11	NE	4.93524e-09
GO:BP	stable	regulation of cell cycle process	0.00913706	1.33259e-13	0.0207905	6.44616e-12
GO:BP	stable	regulation of cellular amide metabolic process	NE	0.000677251	0.00587249	2.02195e-08
GO:BP	stable	regulation of cellular amine metabolic process	NE	0.0393506	NE	NE
GO:BP	stable	regulation of cellular amino acid metabolic process	NE	0.0026216	NE	0.0196391
GO:BP	stable	regulation of cellular biosynthetic process	NE	3.0582e-12	0.00230935	2.49997e-12
GO:BP	stable	regulation of cellular catabolic process	0.0110292	1.2134e-17	0.0062029	1.66271e-17
GO:BP	stable	regulation of cellular component biogenesis	NE	0.00347638	NE	0.0230109
GO:BP	stable	regulation of cellular component organization	NE	3.67574e-08	NE	0.000131457
GO:BP	stable	regulation of cellular localization	NE	0.00926022	NE	0.00298449
GO:BP	stable	regulation of cellular macromolecule biosynthetic process	NE	2.12898e-13	0.00106372	2.16822e-13
GO:BP	stable	regulation of cellular metabolic process	NE	9.55916e-19	0.0141101	3.41198e-20
GO:BP	stable	regulation of cellular protein catabolic process	NE	6.05226e-07	NE	4.26843e-08
GO:BP	stable	regulation of cellular protein localization	NE	1.64997e-06	NE	3.86271e-05
GO:BP	stable	regulation of cellular protein metabolic process	NE	6.58521e-05	NE	7.31258e-08
GO:BP	stable	regulation of cellular response to heat	NE	0.0281715	NE	0.00428108
GO:BP	stable	regulation of cellular response to stress	NE	1.70391e-06	0.0375046	3.07518e-09
GO:BP	stable	regulation of centrosome cycle	NE	0.0351949	NE	NE
GO:BP	stable	regulation of centrosome duplication	NE	0.0497875	NE	NE
GO:BP	stable	regulation of ceramide biosynthetic process	NE	NE	NE	0.00627694
GO:BP	stable	regulation of cholesterol biosynthetic process	NE	0.0452825	NE	0.00728495
GO:BP	stable	regulation of chromatin organization	NE	0.00187082	NE	0.0221491
GO:BP	stable	regulation of chromosome organization	NE	3.59365e-11	0.0180143	2.10415e-09
GO:BP	stable	regulation of chromosome segregation	NE	0.0158321	NE	0.0172975
GO:BP	stable	regulation of chromosome separation	NE	0.0257426	NE	0.00503857
GO:BP	stable	regulation of cyclin-dependent protein kinase activity	NE	0.0090881	NE	0.0121414
GO:BP	stable	regulation of cyclin-dependent protein serine/threonine kinase activity	NE	0.0105543	NE	0.0286736
GO:BP	stable	regulation of cytokinesis	NE	NE	NE	0.0149649
GO:BP	stable	regulation of double-strand break repair	NE	3.1772e-06	NE	NE
GO:BP	stable	regulation of double-strand break repair via homologous recombination	NE	0.0111534	NE	0.0384515
GO:BP	stable	regulation of double-strand break repair via nonhomologous end joining	NE	0.0151656	NE	NE
GO:BP	stable	regulation of endoplasmic reticulum stress-induced intrinsic apoptotic signaling pathway	NE	NE	NE	0.0462044
GO:BP	stable	regulation of endoplasmic reticulum unfolded protein response	NE	0.0267707	NE	NE
GO:BP	stable	regulation of establishment of planar polarity	NE	NE	NE	0.0307556
GO:BP	stable	regulation of establishment of protein localization	NE	0.0227436	NE	0.0331263
GO:BP	stable	regulation of establishment of protein localization to chromosome	NE	0.0334671	NE	NE
GO:BP	stable	regulation of establishment of protein localization to mitochondrion	NE	0.00243872	NE	0.00531073
GO:BP	stable	regulation of establishment of protein localization to telomere	NE	0.0491301	NE	NE
GO:BP	stable	regulation of gene expression	NE	0.00037212	NE	5.10564e-05
GO:BP	stable	regulation of gene expression, epigenetic	NE	4.73063e-07	NE	0.000397979
GO:BP	stable	regulation of gene silencing	NE	0.00914551	NE	0.0116565
GO:BP	stable	regulation of gene silencing by RNA	NE	0.0130131	NE	0.00492522
GO:BP	stable	regulation of gene silencing by miRNA	NE	0.0191497	NE	0.00838715
GO:BP	stable	regulation of generation of precursor metabolites and energy	NE	NE	NE	0.0156734
GO:BP	stable	regulation of glucose metabolic process	NE	0.0151656	NE	NE
GO:BP	stable	regulation of hematopoietic progenitor cell differentiation	NE	2.57549e-07	NE	0.000196956
GO:BP	stable	regulation of hematopoietic stem cell differentiation	NE	8.35567e-07	NE	6.92564e-05
GO:BP	stable	regulation of histone H3-K4 methylation	NE	0.0351572	NE	NE
GO:BP	stable	regulation of histone methylation	NE	0.00623232	NE	NE
GO:BP	stable	regulation of histone modification	NE	0.00742631	NE	0.0355408
GO:BP	stable	regulation of intracellular protein transport	NE	0.00106857	NE	0.00459741
GO:BP	stable	regulation of intracellular signal transduction	NE	NE	NE	0.0304772
GO:BP	stable	regulation of intracellular transport	NE	4.95017e-05	NE	3.90095e-05
GO:BP	stable	regulation of intrinsic apoptotic signaling pathway	NE	NE	NE	0.000147116
GO:BP	stable	regulation of mRNA 3'-end processing	NE	0.020922	NE	NE
GO:BP	stable	regulation of mRNA catabolic process	NE	3.33372e-08	NE	3.55155e-08
GO:BP	stable	regulation of mRNA metabolic process	0.0136148	2.43384e-15	0.00944567	1.28467e-13
GO:BP	stable	regulation of mRNA processing	NE	6.65668e-07	NE	0.000114259
GO:BP	stable	regulation of mRNA splicing, via spliceosome	NE	0.00159461	NE	0.00718252
GO:BP	stable	regulation of mRNA stability	NE	1.67757e-07	NE	2.61822e-08
GO:BP	stable	regulation of macroautophagy	NE	0.000128749	NE	6.57205e-05
GO:BP	stable	regulation of macromolecule biosynthetic process	NE	1.00194e-13	0.00053899	7.0411e-14
GO:BP	stable	regulation of macromolecule metabolic process	NE	9.79888e-10	NE	5.1854e-11
GO:BP	stable	regulation of megakaryocyte differentiation	NE	0.0410492	NE	NE
GO:BP	stable	regulation of membrane lipid metabolic process	NE	NE	NE	0.00402532
GO:BP	stable	regulation of metabolic process	NE	1.91849e-10	NE	4.70844e-12
GO:BP	stable	regulation of metaphase/anaphase transition of cell cycle	NE	0.0479735	NE	0.0130272
GO:BP	stable	regulation of mitochondrial gene expression	NE	NE	NE	0.00142819
GO:BP	stable	regulation of mitochondrial membrane potential	NE	NE	NE	0.0175893
GO:BP	stable	regulation of mitochondrial translation	NE	NE	NE	0.0116565
GO:BP	stable	regulation of mitochondrion organization	NE	0.00199091	NE	0.00127255
GO:BP	stable	regulation of mitotic cell cycle	NE	4.67514e-11	0.0477042	1.26979e-10
GO:BP	stable	regulation of mitotic cell cycle phase transition	0.00708811	4.9256e-11	NE	1.97542e-09
GO:BP	stable	regulation of mitotic metaphase/anaphase transition	NE	0.023102	NE	0.0149411
GO:BP	stable	regulation of mitotic sister chromatid segregation	NE	0.00401377	NE	0.0143762
GO:BP	stable	regulation of mitotic sister chromatid separation	NE	0.0326641	NE	0.0183649
GO:BP	stable	regulation of nitrogen compound metabolic process	NE	1.4067e-15	0.00482077	3.84274e-17
GO:BP	stable	regulation of nuclease activity	NE	0.0114754	NE	NE
GO:BP	stable	regulation of nucleic acid-templated transcription	NE	9.85239e-08	NE	2.55101e-07
GO:BP	stable	regulation of nucleobase-containing compound metabolic process	NE	1.27598e-14	0.00361335	1.02106e-13
GO:BP	stable	regulation of organelle assembly	NE	0.00591928	NE	0.00296074
GO:BP	stable	regulation of organelle organization	NE	9.04312e-12	NE	2.20994e-09
GO:BP	stable	regulation of posttranscriptional gene silencing	NE	0.0157676	NE	0.00626973
GO:BP	stable	regulation of primary metabolic process	NE	6.22072e-16	0.00829684	4.38685e-17
GO:BP	stable	regulation of proteasomal protein catabolic process	NE	3.62901e-05	NE	4.65948e-06
GO:BP	stable	regulation of proteasomal ubiquitin-dependent protein catabolic process	NE	0.00107261	NE	9.64399e-06
GO:BP	stable	regulation of protein catabolic process	NE	5.06271e-07	NE	1.11929e-09
GO:BP	stable	regulation of protein exit from endoplasmic reticulum	NE	0.00524775	NE	NE
GO:BP	stable	regulation of protein localization	NE	0.00451994	NE	0.00653548
GO:BP	stable	regulation of protein localization to Cajal body	NE	0.0495976	NE	NE
GO:BP	stable	regulation of protein localization to chromosome, telomeric region	NE	0.0201393	NE	NE
GO:BP	stable	regulation of protein metabolic process	NE	2.22778e-06	0.0369828	1.06559e-08
GO:BP	stable	regulation of protein modification by small protein conjugation or removal	NE	4.32237e-08	NE	3.14689e-05
GO:BP	stable	regulation of protein modification process	NE	2.64849e-05	NE	0.000219061
GO:BP	stable	regulation of protein serine/threonine kinase activity	NE	NE	NE	0.0110716
GO:BP	stable	regulation of protein stability	NE	1.99576e-05	NE	1.86158e-06
GO:BP	stable	regulation of protein targeting	NE	0.0410492	NE	NE
GO:BP	stable	regulation of protein targeting to mitochondrion	NE	0.00499059	NE	0.006087
GO:BP	stable	regulation of protein ubiquitination	NE	4.8362e-07	NE	0.00294444
GO:BP	stable	regulation of protein-containing complex assembly	NE	0.00108001	NE	0.0068456
GO:BP	stable	regulation of proteolysis involved in cellular protein catabolic process	NE	5.76473e-06	NE	1.23628e-06
GO:BP	stable	regulation of response to DNA damage stimulus	NE	6.35611e-08	0.0043135	8.05427e-09
GO:BP	stable	regulation of response to endoplasmic reticulum stress	NE	0.000589421	NE	0.000456148
GO:BP	stable	regulation of response to stress	NE	NE	NE	0.0317472
GO:BP	stable	regulation of retrograde protein transport, ER to cytosol	NE	0.0256482	NE	NE
GO:BP	stable	regulation of signal transduction by p53 class mediator	NE	8.31161e-06	NE	8.34937e-07
GO:BP	stable	regulation of sister chromatid segregation	NE	0.0244088	NE	0.0109542
GO:BP	stable	regulation of small molecule metabolic process	NE	0.0116476	NE	NE
GO:BP	stable	regulation of sphingolipid biosynthetic process	NE	NE	NE	0.00402532
GO:BP	stable	regulation of stem cell differentiation	NE	0.0020585	NE	0.0160165
GO:BP	stable	regulation of sterol biosynthetic process	NE	0.0452825	NE	0.00728495
GO:BP	stable	regulation of telomerase RNA localization to Cajal body	NE	0.0020885	NE	0.000527754
GO:BP	stable	regulation of telomere maintenance	NE	3.06241e-05	NE	0.00076938
GO:BP	stable	regulation of telomere maintenance via telomerase	NE	0.00233925	NE	0.0162503
GO:BP	stable	regulation of telomere maintenance via telomere lengthening	NE	0.00323563	NE	NE
GO:BP	stable	regulation of transcription by RNA polymerase II	NE	NE	NE	0.0470923
GO:BP	stable	regulation of transcription elongation from RNA polymerase II promoter	NE	0.0185256	0.0309225	0.01457
GO:BP	stable	regulation of transcription from RNA polymerase II promoter in response to hypoxia	NE	7.58426e-06	NE	8.03118e-05
GO:BP	stable	regulation of transcription from RNA polymerase II promoter in response to stress	NE	1.0759e-06	NE	6.25355e-07
GO:BP	stable	regulation of transcription, DNA-templated	NE	1.07513e-07	NE	2.79361e-07
GO:BP	stable	regulation of transferase activity	NE	0.00721888	NE	0.00396628
GO:BP	stable	regulation of translation	NE	0.00103384	0.0304849	4.97805e-07
GO:BP	stable	regulation of translation in response to stress	NE	0.00154599	NE	0.000392497
GO:BP	stable	regulation of translational fidelity	NE	0.0499913	NE	NE
GO:BP	stable	regulation of translational initiation	NE	3.45528e-06	0.0263497	1.29871e-09
GO:BP	stable	regulation of translational initiation in response to stress	NE	0.00903024	NE	0.00300875
GO:BP	stable	regulation of ubiquitin-dependent protein catabolic process	NE	0.00117692	NE	3.3045e-05
GO:BP	stable	replication fork processing	NE	0.00834582	NE	0.0365732
GO:BP	stable	respiratory chain complex IV assembly	NE	NE	NE	0.0142269
GO:BP	stable	respiratory electron transport chain	NE	4.9595e-05	NE	0.00522605
GO:BP	stable	response to UV	NE	0.0211645	NE	0.00297312
GO:BP	stable	response to amino acid starvation	NE	NE	NE	0.00970758
GO:BP	stable	response to arsenic-containing substance	NE	0.0256482	NE	NE
GO:BP	stable	response to decreased oxygen levels	NE	0.0416793	NE	NE
GO:BP	stable	response to endoplasmic reticulum stress	NE	1.06574e-10	6.42211e-06	2.99615e-10
GO:BP	stable	response to hypoxia	NE	0.0402219	NE	NE
GO:BP	stable	response to ionizing radiation	NE	0.00110245	NE	0.0017016
GO:BP	stable	response to misfolded protein	NE	NE	NE	0.0267312
GO:BP	stable	response to mitochondrial depolarisation	NE	0.0211897	NE	NE
GO:BP	stable	response to oxygen levels	NE	0.0275435	NE	NE
GO:BP	stable	response to radiation	NE	NE	NE	0.0139507
GO:BP	stable	response to starvation	NE	NE	NE	0.0315905
GO:BP	stable	response to stress	NE	0.0273478	NE	0.0170415
GO:BP	stable	response to topologically incorrect protein	NE	6.72412e-09	0.0118988	1.65761e-10
GO:BP	stable	response to type I interferon	NE	NE	NE	0.032399
GO:BP	stable	response to unfolded protein	NE	1.9264e-08	0.0347049	5.52923e-09
GO:BP	stable	retrograde protein transport, ER to cytosol	NE	0.000174513	NE	0.0280351
GO:BP	stable	retrograde transport, endosome to Golgi	NE	0.000354537	NE	0.0290792
GO:BP	stable	retrograde vesicle-mediated transport, Golgi to endoplasmic reticulum	NE	1.3815e-05	NE	7.83509e-05
GO:BP	stable	ribonucleoprotein complex assembly	0.0314925	3.96767e-14	0.0106847	2.7925e-12
GO:BP	stable	ribonucleoprotein complex biogenesis	2.63178e-06	3.76007e-34	7.98629e-06	1.71562e-30
GO:BP	stable	ribonucleoprotein complex export from nucleus	NE	4.90275e-08	NE	1.25269e-07
GO:BP	stable	ribonucleoprotein complex localization	NE	1.07267e-07	NE	7.99272e-08
GO:BP	stable	ribonucleoprotein complex subunit organization	0.0439834	3.06043e-15	0.00606782	6.16181e-13
GO:BP	stable	ribonucleoside bisphosphate biosynthetic process	NE	0.0241704	NE	NE
GO:BP	stable	ribonucleoside diphosphate metabolic process	NE	NE	NE	0.0465952
GO:BP	stable	ribonucleotide biosynthetic process	NE	0.0165687	NE	NE
GO:BP	stable	ribose phosphate biosynthetic process	NE	0.0182929	NE	NE
GO:BP	stable	ribosomal large subunit assembly	NE	0.0485704	NE	NE
GO:BP	stable	ribosomal large subunit biogenesis	NE	6.65668e-07	NE	0.000159484
GO:BP	stable	ribosomal small subunit assembly	NE	0.0451865	NE	NE
GO:BP	stable	ribosomal small subunit biogenesis	NE	8.16741e-06	NE	3.28788e-05
GO:BP	stable	ribosome assembly	NE	1.942e-06	NE	0.00012294
GO:BP	stable	ribosome biogenesis	0.000364278	4.61673e-26	0.00606782	1.77571e-21
GO:BP	stable	selective autophagy	NE	0.001815	NE	0.0170415
GO:BP	stable	signal transduction by p53 class mediator	NE	1.73998e-09	0.0439568	3.36925e-08
GO:BP	stable	signal transduction in response to DNA damage	NE	0.000837836	NE	0.000104232
GO:BP	stable	signal transduction involved in DNA damage checkpoint	NE	0.0169618	NE	NE
GO:BP	stable	signal transduction involved in DNA integrity checkpoint	NE	0.0169618	NE	NE
GO:BP	stable	signal transduction involved in cell cycle checkpoint	NE	0.031702	NE	NE
GO:BP	stable	signal transduction involved in mitotic DNA damage checkpoint	NE	0.039918	NE	NE
GO:BP	stable	signal transduction involved in mitotic DNA integrity checkpoint	NE	0.039918	NE	NE
GO:BP	stable	signal transduction involved in mitotic G1 DNA damage checkpoint	NE	0.0383071	NE	NE
GO:BP	stable	signal transduction involved in mitotic cell cycle checkpoint	NE	0.0452825	NE	NE
GO:BP	stable	sister chromatid segregation	NE	2.15877e-07	0.0313265	3.90095e-05
GO:BP	stable	small molecule metabolic process	NE	0.00348998	NE	NE
GO:BP	stable	smoothened signaling pathway involved in dorsal/ventral neural tube patterning	NE	NE	NE	0.0239014
GO:BP	stable	snRNA 3'-end processing	NE	0.020239	NE	NE
GO:BP	stable	snRNA metabolic process	NE	2.46616e-05	NE	0.0100659
GO:BP	stable	snRNA processing	NE	0.00282196	NE	NE
GO:BP	stable	snRNA transcription	NE	2.60837e-10	NE	0.000196659
GO:BP	stable	snRNA transcription by RNA polymerase II	NE	4.17437e-10	NE	0.000285145
GO:BP	stable	somatic diversification of immune receptors via somatic mutation	NE	0.0402459	NE	NE
GO:BP	stable	somatic diversification of immunoglobulins	NE	NE	NE	0.0295144
GO:BP	stable	spindle assembly	NE	0.0114181	NE	0.0344934
GO:BP	stable	spindle assembly checkpoint	NE	0.00476278	NE	0.00883133
GO:BP	stable	spindle checkpoint	NE	0.00349409	NE	0.00633465
GO:BP	stable	spindle organization	NE	2.53478e-05	NE	0.00023697
GO:BP	stable	spliceosomal complex assembly	NE	NE	NE	0.00928435
GO:BP	stable	spliceosomal snRNP assembly	NE	0.00758018	NE	0.0239014
GO:BP	stable	stress granule assembly	NE	NE	NE	0.0155463
GO:BP	stable	tRNA 5'-end processing	NE	NE	NE	0.0134491
GO:BP	stable	tRNA 5'-leader removal	NE	NE	NE	0.0361805
GO:BP	stable	tRNA aminoacylation	NE	1.43855e-06	NE	0.00442593
GO:BP	stable	tRNA aminoacylation for protein translation	NE	7.77996e-06	NE	0.00172363
GO:BP	stable	tRNA export from nucleus	NE	NE	NE	0.0344237
GO:BP	stable	tRNA metabolic process	NE	5.06331e-15	0.00606782	5.28606e-14
GO:BP	stable	tRNA methylation	NE	0.0130867	NE	0.000441057
GO:BP	stable	tRNA modification	NE	7.0435e-06	NE	9.62994e-06
GO:BP	stable	tRNA processing	0.0472195	1.19853e-08	NE	1.23376e-10
GO:BP	stable	tRNA splicing, via endonucleolytic cleavage and ligation	NE	NE	NE	0.0149411
GO:BP	stable	tRNA transport	NE	NE	NE	0.0343668
GO:BP	stable	tRNA-containing ribonucleoprotein complex export from nucleus	NE	NE	NE	0.0344237
GO:BP	stable	telomerase RNA localization	NE	0.00133636	NE	0.000316726
GO:BP	stable	telomerase RNA localization to Cajal body	NE	0.00133636	NE	0.000316726
GO:BP	stable	telomere capping	NE	0.000460429	NE	NE
GO:BP	stable	telomere maintenance	NE	1.13763e-10	NE	7.34252e-08
GO:BP	stable	telomere maintenance via telomerase	0.00316719	6.50986e-06	NE	0.000165778
GO:BP	stable	telomere maintenance via telomere lengthening	0.0256792	9.18882e-06	NE	0.000657283
GO:BP	stable	telomere organization	NE	1.74548e-11	NE	1.59893e-08
GO:BP	stable	termination of RNA polymerase I transcription	NE	0.0296822	NE	NE
GO:BP	stable	termination of RNA polymerase II transcription	NE	0.00175528	NE	0.0147776
GO:BP	stable	transcription by RNA polymerase I	NE	0.000266272	NE	0.00107749
GO:BP	stable	transcription by RNA polymerase II	NE	0.000768311	NE	0.00125847
GO:BP	stable	transcription by RNA polymerase III	NE	0.0211645	NE	NE
GO:BP	stable	transcription elongation from RNA polymerase II promoter	NE	4.7093e-06	NE	6.30479e-07
GO:BP	stable	transcription initiation from RNA polymerase I promoter	NE	0.00980953	NE	NE
GO:BP	stable	transcription initiation from RNA polymerase II promoter	NE	0.00139889	NE	0.0109333
GO:BP	stable	transcription preinitiation complex assembly	NE	0.00742631	NE	NE
GO:BP	stable	transcription, DNA-templated	NE	9.89526e-12	0.0410183	1.97423e-10
GO:BP	stable	transcription-coupled nucleotide-excision repair	NE	9.62564e-05	NE	1.0126e-07
GO:BP	stable	translation	0.00107247	2.05232e-18	8.06833e-09	4.33272e-24
GO:BP	stable	translational elongation	NE	9.63994e-07	2.97456e-05	1.36227e-08
GO:BP	stable	translational initiation	0.00316216	1.02838e-14	0.000101714	3.80675e-20
GO:BP	stable	translational termination	NE	2.32966e-07	5.04405e-05	1.06537e-07
GO:BP	stable	translesion synthesis	NE	0.00902362	NE	5.10564e-05
GO:BP	stable	transport	NE	0.0106311	NE	NE
GO:BP	stable	transport along microtubule	NE	2.33806e-06	NE	9.56232e-06
GO:BP	stable	transport of virus	NE	NE	NE	0.00156384
GO:BP	stable	tumor necrosis factor-mediated signaling pathway	NE	0.0161974	NE	NE
GO:BP	stable	ubiquitin-dependent ERAD pathway	NE	0.000237584	0.0105784	0.00670343
GO:BP	stable	ubiquitin-dependent protein catabolic process	0.000671539	3.29772e-24	1.01604e-06	3.65426e-20
GO:BP	stable	vacuolar transport	NE	2.98779e-05	NE	0.000109446
GO:BP	stable	vacuole organization	NE	0.0134936	NE	0.000937336
GO:BP	stable	vesicle budding from membrane	NE	0.00181155	NE	0.0160681
GO:BP	stable	vesicle coating	NE	0.00140908	NE	0.0375244
GO:BP	stable	vesicle cytoskeletal trafficking	NE	0.0184771	NE	0.0398189
GO:BP	stable	vesicle docking	NE	NE	NE	0.0155463
GO:BP	stable	vesicle fusion	NE	0.0211645	NE	NE
GO:BP	stable	vesicle localization	NE	8.19446e-05	NE	9.78054e-05
GO:BP	stable	vesicle organization	NE	5.99497e-08	NE	0.00179739
GO:BP	stable	vesicle targeting	NE	0.000804825	NE	0.0149411
GO:BP	stable	vesicle targeting, rough ER to cis-Golgi	NE	0.00490632	NE	0.0277062
GO:BP	stable	vesicle targeting, to, from or within Golgi	NE	0.00261472	NE	0.0232743
GO:BP	stable	vesicle transport along microtubule	NE	0.00925382	NE	0.0112844
GO:BP	stable	vesicle-mediated transport	NE	6.19228e-05	NE	0.00323272
GO:BP	stable	vesicle-mediated transport to the plasma membrane	NE	0.0105543	NE	0.0365732
GO:BP	stable	viral gene expression	0.0058033	2.03474e-10	0.0031756	6.81563e-09
GO:BP	stable	viral genome replication	NE	0.0383071	NE	NE
GO:BP	stable	viral life cycle	NE	0.00708529	NE	NE
GO:BP	stable	viral process	0.0157793	8.22173e-21	2.48878e-07	8.95796e-21
GO:BP	stable	viral transcription	0.0371713	4.46328e-09	0.0117735	3.35272e-07
GO:BP	dynamic	biological adhesion	NE	NE	0.000172225	NE
GO:BP	dynamic	cell adhesion	NE	NE	0.000134386	NE
GO:BP	dynamic	cell-cell adhesion	NE	NE	0.000114061	NE
GO:BP	dynamic	cell-cell adhesion via plasma-membrane adhesion molecules	NE	NE	3.56134e-06	NE
GO:BP	dynamic	homophilic cell adhesion via plasma membrane adhesion molecules	NE	NE	3.29967e-06	NE

## Sheet: TableS4
Table S4. Enriched gene ontology terms (cellular component) among genes with stable or dynamic CpGs. Enrichment analyses were performed for each of the four samples. FDR-corrected p-values are presented. NE: not enriched.
Source	Category	Term/pathway	SampleA_Monocytes	SampleA_PBMC	SampleB_Monocytes	SampleB_PBMC
GO:CC	stable	90S preribosome	NE	0.00025532	NE	NE
GO:CC	stable	AP-3 adaptor complex	NE	NE	NE	0.0372545
GO:CC	stable	AP-type membrane coat adaptor complex	NE	0.000526051	NE	0.000317374
GO:CC	stable	ATPase complex	NE	0.01664	NE	0.0366832
GO:CC	stable	COP9 signalosome	NE	0.0459363	NE	NE
GO:CC	stable	COPI vesicle coat	NE	0.0370819	NE	NE
GO:CC	stable	COPI-coated vesicle	0.0492183	0.00260363	NE	0.000476784
GO:CC	stable	COPI-coated vesicle membrane	NE	0.00380402	NE	0.0075902
GO:CC	stable	Cul4-RING E3 ubiquitin ligase complex	NE	0.0036014	NE	NE
GO:CC	stable	Cul4A-RING E3 ubiquitin ligase complex	NE	NE	NE	0.0345865
GO:CC	stable	DNA packaging complex	NE	0.000477138	NE	0.0205773
GO:CC	stable	DNA polymerase complex	NE	NE	NE	0.0342505
GO:CC	stable	DNA repair complex	NE	0.0010681	NE	0.000648337
GO:CC	stable	DNA replication factor A complex	NE	0.0141145	NE	NE
GO:CC	stable	DNA-directed RNA polymerase complex	NE	3.67001e-07	NE	8.97824e-06
GO:CC	stable	Golgi apparatus	NE	8.98537e-05	NE	0.000409603
GO:CC	stable	Golgi apparatus subcompartment	NE	5.13553e-06	NE	0.000105429
GO:CC	stable	Golgi membrane	NE	5.41835e-05	NE	0.000210736
GO:CC	stable	Golgi stack	NE	0.0300886	NE	NE
GO:CC	stable	Golgi trans cisterna	NE	0.0376423	NE	0.0193307
GO:CC	stable	HOPS complex	NE	NE	NE	0.00491943
GO:CC	stable	INO80-type complex	NE	0.0136335	NE	NE
GO:CC	stable	NADH dehydrogenase complex	NE	0.0223648	NE	0.00126931
GO:CC	stable	P-body	NE	0.000702648	NE	0.0450286
GO:CC	stable	PML body	0.0290853	0.000613722	NE	0.00235976
GO:CC	stable	PcG protein complex	NE	NE	NE	0.0321839
GO:CC	stable	Prp19 complex	NE	0.0120514	NE	NE
GO:CC	stable	RNA polymerase II transcription regulator complex	NE	0.000272764	NE	6.49094e-05
GO:CC	stable	RNA polymerase II, holoenzyme	NE	1.78549e-06	NE	7.10397e-05
GO:CC	stable	RNA polymerase complex	NE	1.86296e-07	NE	3.7308e-06
GO:CC	stable	SWI/SNF superfamily-type complex	NE	0.00025161	NE	0.00900839
GO:CC	stable	Sm-like protein family complex	NE	4.13304e-05	0.0213934	2.88744e-05
GO:CC	stable	TRAPP complex	NE	0.0220739	NE	0.0356663
GO:CC	stable	U2-type catalytic step 2 spliceosome	NE	0.00577525	NE	NE
GO:CC	stable	U2-type spliceosomal complex	NE	1.90737e-05	0.019466	0.000195115
GO:CC	stable	acetyltransferase complex	NE	0.000999971	NE	0.00641521
GO:CC	stable	autophagosome	NE	0.0255767	NE	0.00163418
GO:CC	stable	axon cytoplasm	NE	0.049345	NE	NE
GO:CC	stable	bounding membrane of organelle	NE	3.18949e-05	NE	0.000749311
GO:CC	stable	carboxy-terminal domain protein kinase complex	NE	0.0259905	NE	NE
GO:CC	stable	catalytic complex	3.58886e-11	8.83597e-54	1.89932e-08	5.70127e-44
GO:CC	stable	catalytic step 2 spliceosome	NE	5.57531e-07	0.042144	0.000740971
GO:CC	stable	cell division site	NE	0.0482643	NE	0.0122492
GO:CC	stable	cell-substrate junction	NE	5.57531e-07	NE	0.000254025
GO:CC	stable	centriolar satellite	NE	0.00688126	NE	0.0304932
GO:CC	stable	centriole	NE	2.29775e-05	NE	0.00170115
GO:CC	stable	centrosome	0.000700984	1.70003e-22	NE	1.22338e-16
GO:CC	stable	chaperone complex	NE	0.0100759	NE	0.00206911
GO:CC	stable	chromosomal region	0.000770582	2.91039e-20	1.44054e-05	9.84358e-16
GO:CC	stable	chromosome	NE	1.12169e-09	0.0094673	2.7944e-08
GO:CC	stable	chromosome, centromeric region	0.0198728	2.23195e-11	0.00085817	2.48055e-10
GO:CC	stable	chromosome, telomeric region	NE	1.12169e-09	NE	4.67621e-06
GO:CC	stable	chromosome, telomeric repeat region	NE	0.00892287	NE	NE
GO:CC	stable	ciliary basal body	NE	0.00228551	NE	NE
GO:CC	stable	ciliary tip	NE	0.000804911	NE	0.0216757
GO:CC	stable	ciliary transition zone	NE	0.0207805	NE	NE
GO:CC	stable	clathrin adaptor complex	NE	0.0223648	NE	0.0261751
GO:CC	stable	clathrin coat	NE	0.00644809	NE	NE
GO:CC	stable	cleavage furrow	NE	NE	NE	0.0109673
GO:CC	stable	coated membrane	NE	1.04812e-06	NE	5.05681e-05
GO:CC	stable	coated vesicle	NE	NE	NE	0.0320835
GO:CC	stable	condensed chromosome	NE	5.47055e-09	0.03391	1.85908e-07
GO:CC	stable	condensed chromosome kinetochore	NE	2.31749e-08	0.00968604	2.37955e-08
GO:CC	stable	condensed chromosome, centromeric region	NE	2.79109e-08	0.0062486	3.24892e-09
GO:CC	stable	cullin-RING ubiquitin ligase complex	NE	2.43999e-05	NE	0.00141646
GO:CC	stable	cyclin-dependent protein kinase holoenzyme complex	NE	0.0304722	NE	NE
GO:CC	stable	cytoplasm	NE	1.77044e-60	0.00968604	3.55291e-41
GO:CC	stable	cytoplasmic dynein complex	NE	0.0458673	NE	NE
GO:CC	stable	cytoplasmic exosome (RNase complex)	NE	0.016128	NE	NE
GO:CC	stable	cytoplasmic region	NE	0.0488252	NE	NE
GO:CC	stable	cytoplasmic ribonucleoprotein granule	NE	0.000340264	NE	NE
GO:CC	stable	cytoplasmic stress granule	NE	0.00943264	NE	NE
GO:CC	stable	cytoskeleton	NE	2.10047e-08	NE	0.00174179
GO:CC	stable	cytosol	1.95554e-09	7.23713e-75	7.50793e-12	2.42128e-55
GO:CC	stable	cytosolic large ribosomal subunit	0.0117347	1.32722e-06	0.0109102	0.000107599
GO:CC	stable	cytosolic ribosome	0.0257094	2.19436e-08	0.00856392	1.75316e-08
GO:CC	stable	cytosolic small ribosomal subunit	NE	0.0433466	NE	0.000896501
GO:CC	stable	endomembrane system	NE	1.52793e-07	NE	0.000556071
GO:CC	stable	endopeptidase complex	NE	4.45747e-07	NE	7.7588e-07
GO:CC	stable	endoplasmic reticulum	NE	9.02478e-05	NE	0.00112338
GO:CC	stable	endoplasmic reticulum membrane	NE	1.22333e-09	NE	2.15681e-09
GO:CC	stable	endoplasmic reticulum protein-containing complex	NE	3.08377e-07	NE	2.26756e-06
GO:CC	stable	endoplasmic reticulum subcompartment	NE	1.22333e-09	NE	1.3852e-09
GO:CC	stable	endoribonuclease complex	NE	0.0294543	NE	0.0244137
GO:CC	stable	endosome	NE	0.0207027	NE	0.00654911
GO:CC	stable	endosome membrane	NE	0.0137332	NE	0.00141646
GO:CC	stable	envelope	6.43075e-07	1.91015e-26	9.98458e-08	1.71757e-24
GO:CC	stable	eukaryotic 43S preinitiation complex	NE	NE	NE	0.041561
GO:CC	stable	eukaryotic translation initiation factor 3 complex	NE	NE	0.0399999	NE
GO:CC	stable	exon-exon junction complex	NE	0.0100508	NE	0.0198531
GO:CC	stable	exoribonuclease complex	NE	0.000132488	NE	0.0244644
GO:CC	stable	exosome (RNase complex)	NE	0.000132488	NE	0.0244644
GO:CC	stable	fibrillar center	NE	0.000113536	NE	0.0018577
GO:CC	stable	ficolin-1-rich granule	NE	NE	NE	0.041561
GO:CC	stable	ficolin-1-rich granule lumen	NE	0.0407866	NE	0.0200177
GO:CC	stable	focal adhesion	NE	2.9246e-07	NE	0.00024072
GO:CC	stable	heterochromatin	NE	0.000131876	NE	0.00137451
GO:CC	stable	histone acetyltransferase complex	NE	0.00227202	NE	0.00407604
GO:CC	stable	histone deacetylase complex	NE	0.049344	NE	NE
GO:CC	stable	histone methyltransferase complex	NE	0.0363398	NE	0.0428249
GO:CC	stable	host cell	NE	NE	NE	0.0122913
GO:CC	stable	host cellular component	NE	NE	NE	0.0122913
GO:CC	stable	inclusion body	NE	0.0223753	NE	NE
GO:CC	stable	inner mitochondrial membrane protein complex	0.0102605	5.60778e-07	NE	1.01071e-06
GO:CC	stable	integral component of Golgi membrane	NE	NE	NE	0.0245091
GO:CC	stable	integral component of endoplasmic reticulum membrane	NE	0.00644809	NE	0.00682936
GO:CC	stable	integral component of mitochondrial inner membrane	NE	0.000180433	NE	0.000210736
GO:CC	stable	integral component of mitochondrial membrane	NE	1.07722e-05	NE	0.000292506
GO:CC	stable	integral component of organelle membrane	NE	6.23882e-06	NE	2.15968e-07
GO:CC	stable	integral component of peroxisomal membrane	NE	0.0370819	NE	NE
GO:CC	stable	intercellular bridge	NE	0.0223648	NE	NE
GO:CC	stable	intracellular anatomical structure	NE	6.27102e-90	0.00189337	6.29024e-63
GO:CC	stable	intracellular membrane-bounded organelle	7.35405e-10	1.1977e-132	2.60868e-16	3.33637e-102
GO:CC	stable	intracellular non-membrane-bounded organelle	NE	2.69329e-27	0.00971482	8.46114e-19
GO:CC	stable	intracellular organelle	2.36544e-07	9.48131e-123	4.37385e-11	2.98335e-95
GO:CC	stable	intracellular organelle lumen	1.25226e-18	2.11953e-111	2.17439e-21	3.76716e-89
GO:CC	stable	intracellular protein-containing complex	1.06132e-08	6.86595e-41	0.0066179	1.21878e-32
GO:CC	stable	intraciliary transport particle	NE	0.00511781	NE	NE
GO:CC	stable	intraciliary transport particle B	NE	0.0247574	NE	NE
GO:CC	stable	intrinsic component of Golgi membrane	NE	NE	NE	0.0320853
GO:CC	stable	intrinsic component of endoplasmic reticulum membrane	NE	0.0123783	NE	0.0110825
GO:CC	stable	intrinsic component of mitochondrial inner membrane	NE	0.000180433	NE	0.000210736
GO:CC	stable	intrinsic component of mitochondrial membrane	NE	7.74709e-06	NE	0.00021241
GO:CC	stable	intrinsic component of organelle membrane	NE	9.18963e-06	NE	9.92932e-07
GO:CC	stable	intrinsic component of peroxisomal membrane	NE	0.0370819	NE	NE
GO:CC	stable	kinetochore	NE	5.13657e-08	0.00220227	2.15681e-09
GO:CC	stable	large ribosomal subunit	0.000682726	4.13721e-11	1.32067e-05	5.32436e-09
GO:CC	stable	late endosome	NE	0.0132875	NE	0.0131164
GO:CC	stable	late endosome membrane	NE	0.0115289	NE	0.0115787
GO:CC	stable	lysosomal membrane	NE	0.000891455	NE	0.0123846
GO:CC	stable	lysosome	NE	0.00749256	NE	0.01346
GO:CC	stable	lytic vacuole	NE	0.00749256	NE	0.01346
GO:CC	stable	lytic vacuole membrane	NE	0.000891455	NE	0.0123846
GO:CC	stable	mRNA cleavage factor complex	NE	0.0433807	NE	0.0148225
GO:CC	stable	mediator complex	NE	0.0172068	NE	0.0261751
GO:CC	stable	membrane coat	NE	1.04812e-06	NE	5.05681e-05
GO:CC	stable	membrane-bounded organelle	0.018248	1.52902e-88	8.97306e-07	1.46672e-65
GO:CC	stable	membrane-enclosed lumen	1.30812e-16	6.62784e-107	3.38393e-20	1.82219e-83
GO:CC	stable	methyltransferase complex	0.0290853	2.06052e-05	NE	0.000477478
GO:CC	stable	microbody	NE	0.03041	NE	0.026743
GO:CC	stable	microbody membrane	NE	NE	NE	0.0261751
GO:CC	stable	microtubule	NE	0.00029044	NE	NE
GO:CC	stable	microtubule cytoskeleton	0.000169852	2.64619e-22	NE	8.75292e-14
GO:CC	stable	microtubule organizing center	0.00146495	1.58473e-21	NE	9.64529e-15
GO:CC	stable	midbody	NE	6.27508e-05	NE	2.4561e-05
GO:CC	stable	mitochondrial envelope	0.00027192	1.72612e-24	1.77428e-06	3.4075e-23
GO:CC	stable	mitochondrial inner membrane	0.000205091	5.69257e-19	1.77994e-06	1.04776e-17
GO:CC	stable	mitochondrial intermembrane space	NE	0.00197035	NE	0.000554959
GO:CC	stable	mitochondrial large ribosomal subunit	NE	0.000271877	0.0066179	0.000172881
GO:CC	stable	mitochondrial matrix	0.0199557	1.51723e-19	0.000341244	3.4748e-17
GO:CC	stable	mitochondrial membrane	6.46193e-05	3.7591e-23	4.23565e-06	1.96047e-21
GO:CC	stable	mitochondrial nucleoid	NE	6.46108e-05	NE	0.0018577
GO:CC	stable	mitochondrial outer membrane	NE	5.6338e-05	NE	0.000105429
GO:CC	stable	mitochondrial protein-containing complex	1.07203e-05	3.03998e-17	1.35151e-05	4.13076e-16
GO:CC	stable	mitochondrial proton-transporting ATP synthase complex	NE	NE	NE	0.00836261
GO:CC	stable	mitochondrial respirasome	NE	0.0010631	NE	0.00174179
GO:CC	stable	mitochondrial respiratory chain complex I	NE	0.0223648	NE	0.00126931
GO:CC	stable	mitochondrial respiratory chain complex III	NE	NE	0.0470003	NE
GO:CC	stable	mitochondrial ribosome	0.0461228	4.10159e-07	1.21205e-05	8.65779e-09
GO:CC	stable	mitochondrial small ribosomal subunit	NE	0.00138302	0.00914807	0.00130107
GO:CC	stable	mitochondrion	1.90926e-06	3.9928e-47	3.85331e-07	2.22985e-35
GO:CC	stable	mitotic spindle	NE	0.00763742	NE	0.0211536
GO:CC	stable	neuron projection cytoplasm	NE	NE	NE	0.044327
GO:CC	stable	non-membrane-bounded organelle	NE	8.39171e-27	0.0101913	1.42889e-18
GO:CC	stable	nuclear DNA-directed RNA polymerase complex	NE	4.80813e-07	NE	4.16821e-06
GO:CC	stable	nuclear body	9.75341e-05	5.14062e-29	0.000685898	1.01335e-17
GO:CC	stable	nuclear chromosome	NE	1.67344e-10	NE	0.000182004
GO:CC	stable	nuclear envelope	NE	0.000174828	0.0408063	0.00100429
GO:CC	stable	nuclear exosome (RNase complex)	NE	0.00380402	NE	0.0381175
GO:CC	stable	nuclear inclusion body	NE	0.0113423	NE	NE
GO:CC	stable	nuclear lumen	1.71921e-17	8.68751e-111	7.78559e-20	3.55165e-86
GO:CC	stable	nuclear matrix	NE	0.00195771	NE	0.0195831
GO:CC	stable	nuclear membrane	NE	0.00523126	0.0220763	0.00128477
GO:CC	stable	nuclear outer membrane-endoplasmic reticulum membrane network	NE	2.21484e-09	NE	2.6274e-09
GO:CC	stable	nuclear periphery	NE	7.76838e-05	NE	0.000712914
GO:CC	stable	nuclear protein-containing complex	1.95554e-09	4.06801e-58	5.38351e-15	1.95365e-51
GO:CC	stable	nuclear replication fork	NE	0.000376414	NE	0.0446759
GO:CC	stable	nuclear replisome	NE	0.0189689	NE	0.0285154
GO:CC	stable	nuclear speck	NE	1.20367e-16	0.000380221	3.31065e-11
GO:CC	stable	nuclear telomere cap complex	NE	0.00892287	NE	NE
GO:CC	stable	nucleoid	NE	6.46108e-05	NE	0.0018577
GO:CC	stable	nucleolus	0.000364487	6.51563e-19	0.00923391	5.32075e-12
GO:CC	stable	nucleoplasm	1.25226e-18	1.63694e-129	2.17439e-21	3.72352e-100
GO:CC	stable	nucleosome	NE	0.00107003	NE	0.0485766
GO:CC	stable	nucleus	7.87579e-10	1.97063e-85	6.1595e-13	1.25906e-68
GO:CC	stable	organellar large ribosomal subunit	NE	0.000271877	0.0066179	0.000172881
GO:CC	stable	organellar ribosome	0.0461228	4.10159e-07	1.21205e-05	8.65779e-09
GO:CC	stable	organellar small ribosomal subunit	NE	0.00138302	0.00914807	0.00130107
GO:CC	stable	organelle	NE	1.62634e-78	0.00923391	1.73396e-54
GO:CC	stable	organelle envelope	6.43075e-07	1.91015e-26	9.98458e-08	1.71757e-24
GO:CC	stable	organelle envelope lumen	NE	0.0058824	NE	0.00130107
GO:CC	stable	organelle inner membrane	0.00114338	1.20367e-16	1.15976e-05	1.41898e-16
GO:CC	stable	organelle lumen	1.30812e-16	6.62784e-107	3.38393e-20	1.82219e-83
GO:CC	stable	organelle membrane	NE	1.8267e-21	0.000534057	1.57208e-18
GO:CC	stable	organelle outer membrane	NE	6.46108e-05	NE	0.000323977
GO:CC	stable	organelle subcompartment	NE	5.70197e-12	NE	1.75114e-10
GO:CC	stable	outer membrane	NE	7.59676e-05	NE	0.000327344
GO:CC	stable	outer mitochondrial membrane protein complex	NE	0.00723897	NE	NE
GO:CC	stable	oxidoreductase complex	NE	0.0192153	NE	0.00806451
GO:CC	stable	peptidase complex	NE	1.3608e-07	NE	2.65898e-06
GO:CC	stable	pericentric heterochromatin	NE	0.00531936	NE	NE
GO:CC	stable	pericentriolar material	NE	0.0141618	0.0237861	0.0216757
GO:CC	stable	perinuclear region of cytoplasm	NE	0.00367445	NE	NE
GO:CC	stable	peroxisomal membrane	NE	NE	NE	0.0261751
GO:CC	stable	peroxisome	NE	0.03041	NE	0.026743
GO:CC	stable	phagophore assembly site	NE	NE	NE	0.0166767
GO:CC	stable	phagophore assembly site membrane	NE	NE	NE	0.0320853
GO:CC	stable	phosphatase complex	NE	0.00129547	NE	NE
GO:CC	stable	plasma membrane bounded cell projection cytoplasm	NE	0.0485094	NE	NE
GO:CC	stable	polysomal ribosome	NE	0.00742405	NE	0.00141731
GO:CC	stable	polysome	NE	0.000479452	NE	9.50563e-05
GO:CC	stable	precatalytic spliceosome	NE	NE	NE	0.0344213
GO:CC	stable	preribosome	NE	3.14254e-06	NE	0.000105429
GO:CC	stable	preribosome, large subunit precursor	NE	0.00531936	NE	NE
GO:CC	stable	proteasome accessory complex	NE	0.00329667	NE	NE
GO:CC	stable	proteasome complex	NE	2.32457e-07	0.042144	1.41789e-05
GO:CC	stable	proteasome core complex	NE	0.0212986	NE	0.0290172
GO:CC	stable	proteasome regulatory particle	NE	0.0120514	NE	NE
GO:CC	stable	protein acetyltransferase complex	NE	0.000999971	NE	0.00641521
GO:CC	stable	protein kinase complex	NE	0.000528677	NE	0.00414844
GO:CC	stable	protein serine/threonine phosphatase complex	NE	0.00129547	NE	NE
GO:CC	stable	protein-DNA complex	NE	3.50896e-09	0.0288977	4.16821e-06
GO:CC	stable	protein-containing complex	1.95554e-09	4.92312e-74	1.72779e-12	4.28521e-59
GO:CC	stable	proton-transporting ATP synthase complex	NE	NE	NE	0.00401563
GO:CC	stable	proton-transporting two-sector ATPase complex	NE	0.0407866	NE	0.0074239
GO:CC	stable	proton-transporting two-sector ATPase complex, proton-transporting domain	NE	NE	NE	0.0208017
GO:CC	stable	replication fork	NE	0.000191606	NE	0.00676488
GO:CC	stable	replisome	NE	0.0084443	NE	0.0122913
GO:CC	stable	respirasome	NE	3.49608e-05	NE	0.00147344
GO:CC	stable	respiratory chain complex	NE	0.000712065	NE	0.00147117
GO:CC	stable	respiratory chain complex I	NE	0.0223648	NE	0.00126931
GO:CC	stable	respiratory chain complex III	NE	NE	0.0470003	NE
GO:CC	stable	ribonucleoprotein complex	2.94855e-08	4.57329e-44	2.0756e-12	2.10997e-37
GO:CC	stable	ribonucleoprotein granule	NE	0.000396424	NE	0.0244644
GO:CC	stable	ribosomal subunit	9.75341e-05	6.69783e-16	2.61737e-08	8.51495e-17
GO:CC	stable	ribosome	0.000364487	5.36774e-15	1.40618e-07	1.08186e-19
GO:CC	stable	ruffle	NE	0.0120242	NE	NE
GO:CC	stable	serine/threonine protein kinase complex	NE	0.000811176	NE	0.0111822
GO:CC	stable	site of DNA damage	NE	2.7047e-06	NE	0.000648337
GO:CC	stable	site of double-strand break	NE	5.40946e-05	NE	0.00940899
GO:CC	stable	small nuclear ribonucleoprotein complex	NE	0.000245278	0.0154139	0.000100293
GO:CC	stable	small ribosomal subunit	NE	2.51367e-05	0.00914807	1.09567e-07
GO:CC	stable	small-subunit processome	NE	0.00771862	NE	0.0321839
GO:CC	stable	spindle	NE	8.39042e-11	NE	5.66315e-10
GO:CC	stable	spindle microtubule	NE	0.0270283	NE	NE
GO:CC	stable	spindle pole	NE	5.97778e-05	NE	2.92637e-05
GO:CC	stable	spliceosomal complex	0.0406287	5.99388e-12	0.0092657	8.65779e-09
GO:CC	stable	spliceosomal snRNP complex	NE	0.000529797	0.00394821	0.000318094
GO:CC	stable	telomerase holoenzyme complex	NE	0.00339216	NE	NE
GO:CC	stable	telomere cap complex	NE	0.00892287	NE	NE
GO:CC	stable	transcription elongation factor complex	NE	2.63647e-06	NE	2.6199e-06
GO:CC	stable	transcription factor TFIID complex	NE	0.008795	NE	0.0074239
GO:CC	stable	transcription regulator complex	NE	0.022236	NE	0.00823192
GO:CC	stable	transcription repressor complex	NE	0.0220739	NE	0.0420702
GO:CC	stable	transferase complex	2.36544e-07	5.73488e-32	3.12172e-05	3.29655e-27
GO:CC	stable	transferase complex, transferring phosphorus-containing groups	NE	1.93339e-11	NE	2.10239e-10
GO:CC	stable	translation preinitiation complex	NE	NE	NE	0.0233106
GO:CC	stable	ubiquitin ligase complex	0.0140501	1.4252e-11	NE	3.70758e-08
GO:CC	stable	vacuolar membrane	NE	0.000721427	NE	0.00772426
GO:CC	stable	vacuole	NE	0.00311921	NE	0.00419865
GO:CC	stable	vesicle coat	NE	0.0042247	NE	0.0365996
GO:CC	stable	vesicle tethering complex	NE	0.000186586	NE	0.000210736
GO:CC	dynamic	MHC protein complex	NE	0.0446668	NE	NE

## Sheet: TableS5
Table S5. Enriched gene ontology terms (molecular function) among genes with stable or dynamic CpGs. Enrichment analyses were performed for each of the four samples. FDR-corrected p-values are presented. NE: not enriched.
Source	Category	Term/pathway	SampleA_Monocytes	SampleA_PBMC	SampleB_Monocytes	SampleB_PBMC
GO:MF	stable	3'-5' exonuclease activity	NE	7.76264e-05	NE	NE
GO:MF	stable	3'-5'-exoribonuclease activity	NE	0.00196425	NE	NE
GO:MF	stable	4 iron, 4 sulfur cluster binding	NE	0.0152542	NE	NE
GO:MF	stable	ADP binding	NE	NE	NE	0.0334948
GO:MF	stable	ATP binding	NE	1.23571e-16	0.0136404	2.52085e-13
GO:MF	stable	ATPase activity	NE	2.08368e-10	0.0494769	7.92851e-08
GO:MF	stable	DNA binding	NE	2.24923e-06	NE	0.000372223
GO:MF	stable	DNA helicase activity	NE	0.00587089	NE	0.0132403
GO:MF	stable	DNA polymerase binding	NE	0.00873401	NE	NE
GO:MF	stable	DNA-binding transcription factor binding	NE	1.37384e-06	NE	0.00229166
GO:MF	stable	DNA-dependent ATPase activity	NE	0.00972667	NE	NE
GO:MF	stable	GTPase binding	NE	0.000869192	NE	0.00072382
GO:MF	stable	MAP kinase kinase kinase activity	NE	NE	NE	0.00996322
GO:MF	stable	N-methyltransferase activity	NE	0.000507405	NE	0.000570995
GO:MF	stable	NAD(P)H dehydrogenase (quinone) activity	NE	NE	NE	0.00122883
GO:MF	stable	NADH dehydrogenase (quinone) activity	NE	NE	NE	0.00370686
GO:MF	stable	NADH dehydrogenase (ubiquinone) activity	NE	NE	NE	0.00370686
GO:MF	stable	NADH dehydrogenase activity	NE	NE	NE	0.00370686
GO:MF	stable	NF-kappaB binding	NE	0.0423718	NE	NE
GO:MF	stable	RNA binding	1.86755e-07	3.69046e-59	1.33624e-14	4.5744e-50
GO:MF	stable	RNA helicase activity	NE	3.84221e-05	NE	0.00298081
GO:MF	stable	RNA methyltransferase activity	NE	0.000266522	NE	3.62382e-07
GO:MF	stable	RNA polymerase II general transcription initiation factor activity	NE	0.0110228	NE	NE
GO:MF	stable	RNA polymerase II repressing transcription factor binding	NE	0.0234866	NE	NE
GO:MF	stable	RNA polymerase II transcription corepressor binding	NE	NE	NE	0.0430001
GO:MF	stable	RNA polymerase II-specific DNA-binding transcription factor binding	NE	2.06467e-06	NE	0.00211437
GO:MF	stable	RNA polymerase binding	NE	0.0387243	NE	NE
GO:MF	stable	S-adenosylmethionine-dependent methyltransferase activity	NE	2.20823e-09	NE	1.99686e-09
GO:MF	stable	acetyltransferase activity	NE	0.00358729	NE	0.0390171
GO:MF	stable	adenyl nucleotide binding	NE	6.46354e-16	0.0232596	1.12848e-12
GO:MF	stable	adenyl ribonucleotide binding	NE	6.46354e-16	0.0168413	7.41163e-13
GO:MF	stable	aminoacyl-tRNA ligase activity	NE	0.000488407	NE	0.0126671
GO:MF	stable	anion binding	NE	2.40526e-10	NE	4.17403e-07
GO:MF	stable	binding	NE	8.91566e-20	NE	5.19965e-11
GO:MF	stable	cadherin binding	NE	0.000521273	NE	0.000985672
GO:MF	stable	carbohydrate derivative binding	NE	4.94556e-06	NE	0.001814
GO:MF	stable	catalytic activity	NE	6.29368e-30	NE	6.93574e-22
GO:MF	stable	catalytic activity, acting on DNA	NE	1.17241e-08	NE	2.95658e-05
GO:MF	stable	catalytic activity, acting on RNA	NE	5.01027e-24	0.0382059	1.05337e-18
GO:MF	stable	catalytic activity, acting on a protein	NE	3.87886e-08	NE	5.77336e-06
GO:MF	stable	catalytic activity, acting on a rRNA	NE	NE	NE	0.00834236
GO:MF	stable	catalytic activity, acting on a tRNA	NE	9.30934e-11	NE	7.06228e-09
GO:MF	stable	chaperone binding	NE	0.0133323	NE	0.00568164
GO:MF	stable	chromatin binding	NE	4.77845e-05	NE	3.62214e-06
GO:MF	stable	core promoter sequence-specific DNA binding	NE	0.00429719	NE	NE
GO:MF	stable	damaged DNA binding	NE	3.05069e-05	NE	0.00445598
GO:MF	stable	double-stranded RNA binding	NE	0.000108361	NE	NE
GO:MF	stable	endonuclease activity	NE	0.0153425	NE	NE
GO:MF	stable	endoribonuclease activity	NE	0.0473069	NE	NE
GO:MF	stable	endoribonuclease activity, producing 5'-phosphomonoesters	NE	0.01055	NE	0.00998023
GO:MF	stable	enzyme binding	NE	1.27058e-22	0.00108989	1.9926e-18
GO:MF	stable	exonuclease activity	NE	9.83322e-06	NE	0.00823196
GO:MF	stable	exonuclease activity, active with either ribo- or deoxyribonucleic acids and producing 5'-phosphomonoesters	NE	8.74567e-06	NE	NE
GO:MF	stable	exoribonuclease activity	NE	0.000365959	NE	NE
GO:MF	stable	exoribonuclease activity, producing 5'-phosphomonoesters	NE	0.000725499	NE	NE
GO:MF	stable	general transcription initiation factor activity	NE	0.00292801	NE	NE
GO:MF	stable	general transcription initiation factor binding	NE	NE	NE	0.0337802
GO:MF	stable	heat shock protein binding	NE	0.000365959	NE	0.00166494
GO:MF	stable	helicase activity	NE	9.49795e-10	NE	9.32056e-08
GO:MF	stable	heterocyclic compound binding	0.00273971	6.72511e-43	1.22062e-07	3.21723e-36
GO:MF	stable	histone acetyltransferase activity	NE	0.0432787	NE	NE
GO:MF	stable	histone binding	NE	5.13511e-07	0.0136404	7.20131e-06
GO:MF	stable	histone methyltransferase activity	NE	0.0299768	NE	0.00387173
GO:MF	stable	histone-lysine N-methyltransferase activity	NE	0.0118444	NE	0.0064543
GO:MF	stable	hydrolase activity	NE	1.35063e-07	NE	6.11273e-05
GO:MF	stable	hydrolase activity, acting on acid anhydrides	NE	2.73705e-11	NE	1.27988e-08
GO:MF	stable	hydrolase activity, acting on acid anhydrides, in phosphorus-containing anhydrides	NE	2.73705e-11	NE	1.27988e-08
GO:MF	stable	hydrolase activity, acting on ester bonds	NE	0.00993001	NE	0.0126671
GO:MF	stable	identical protein binding	NE	0.020282	NE	0.00628153
GO:MF	stable	ion binding	NE	2.24923e-06	NE	0.000757157
GO:MF	stable	iron-sulfur cluster binding	NE	0.00972667	NE	NE
GO:MF	stable	kinase activity	NE	1.49948e-05	NE	0.00086167
GO:MF	stable	kinase binding	NE	2.24923e-06	NE	3.21767e-08
GO:MF	stable	kinase inhibitor activity	NE	0.0400099	NE	NE
GO:MF	stable	kinase regulator activity	NE	0.0227784	NE	NE
GO:MF	stable	ligase activity	NE	3.311e-05	NE	0.0124644
GO:MF	stable	ligase activity, forming carbon-nitrogen bonds	NE	0.0100188	NE	NE
GO:MF	stable	ligase activity, forming carbon-oxygen bonds	NE	0.000488407	NE	0.0126671
GO:MF	stable	lysine N-methyltransferase activity	NE	0.00979223	NE	0.00710092
GO:MF	stable	magnesium ion binding	NE	NE	NE	0.00755104
GO:MF	stable	metal cluster binding	NE	0.00972667	NE	NE
GO:MF	stable	methylated histone binding	NE	NE	NE	0.0430001
GO:MF	stable	methylation-dependent protein binding	NE	NE	NE	0.0430001
GO:MF	stable	methyltransferase activity	NE	9.54016e-08	NE	3.67884e-08
GO:MF	stable	microtubule binding	NE	0.0176136	NE	NE
GO:MF	stable	misfolded protein binding	NE	0.0257667	NE	0.00601934
GO:MF	stable	mitogen-activated protein kinase binding	NE	0.00711406	NE	0.00132359
GO:MF	stable	modification-dependent protein binding	NE	6.21847e-05	NE	0.0012581
GO:MF	stable	molecular adaptor activity	NE	0.0115449	NE	NE
GO:MF	stable	nuclear hormone receptor binding	NE	0.0115785	NE	NE
GO:MF	stable	nuclease activity	NE	1.01774e-07	NE	0.000288707
GO:MF	stable	nucleic acid binding	0.00409745	1.16621e-41	2.13954e-09	3.46798e-36
GO:MF	stable	nucleoside phosphate binding	NE	3.12719e-18	0.0136404	1.32218e-14
GO:MF	stable	nucleoside-triphosphatase activity	NE	1.02182e-10	NE	1.69481e-07
GO:MF	stable	nucleosome binding	NE	0.00179221	NE	NE
GO:MF	stable	nucleotide binding	NE	3.44558e-18	0.0136404	1.44587e-14
GO:MF	stable	nucleotidyltransferase activity	NE	0.00120533	NE	0.00177012
GO:MF	stable	omega peptidase activity	NE	0.0190876	NE	NE
GO:MF	stable	organic cyclic compound binding	0.00273971	4.44844e-42	4.41543e-07	1.79729e-35
GO:MF	stable	oxidoreductase activity, acting on NAD(P)H	NE	NE	NE	0.0393543
GO:MF	stable	oxidoreductase activity, acting on NAD(P)H, quinone or similar compound as acceptor	NE	NE	NE	0.0126671
GO:MF	stable	peptide N-acetyltransferase activity	NE	0.0334348	NE	NE
GO:MF	stable	peptide-lysine-N-acetyltransferase activity	NE	0.024162	NE	0.0378114
GO:MF	stable	phosphatase binding	NE	NE	NE	0.00748143
GO:MF	stable	phosphotransferase activity, alcohol group as acceptor	NE	3.8147e-05	NE	0.00100886
GO:MF	stable	phosphotransferase activity, for other substituted phosphate groups	NE	0.00949447	NE	NE
GO:MF	stable	polyubiquitin modification-dependent protein binding	NE	0.0402033	NE	NE
GO:MF	stable	protein C-terminus binding	NE	0.00460483	NE	0.0111338
GO:MF	stable	protein N-terminus binding	NE	0.00203186	NE	0.000671008
GO:MF	stable	protein binding	NE	1.60874e-44	NE	4.96252e-33
GO:MF	stable	protein dimerization activity	NE	0.000227081	NE	0.000412179
GO:MF	stable	protein domain specific binding	NE	0.0109277	NE	NE
GO:MF	stable	protein folding chaperone	NE	0.0173609	NE	0.00988915
GO:MF	stable	protein heterodimerization activity	NE	1.46883e-05	NE	0.000154799
GO:MF	stable	protein homodimerization activity	NE	0.0257452	NE	0.00875933
GO:MF	stable	protein kinase activity	NE	0.00840228	NE	0.0371186
GO:MF	stable	protein kinase binding	NE	2.92367e-05	NE	8.31962e-07
GO:MF	stable	protein methyltransferase activity	NE	0.000814883	NE	0.00061784
GO:MF	stable	protein serine kinase activity	NE	0.00400088	NE	0.000343818
GO:MF	stable	protein serine phosphatase activity	NE	0.00898387	NE	NE
GO:MF	stable	protein serine/threonine kinase activity	NE	8.473e-05	NE	3.22416e-05
GO:MF	stable	protein threonine kinase activity	NE	0.00479623	NE	0.000410951
GO:MF	stable	protein threonine phosphatase activity	NE	0.00898387	NE	NE
GO:MF	stable	protein transporter activity	NE	NE	NE	0.00743177
GO:MF	stable	protein-containing complex binding	NE	0.000903769	NE	1.36182e-05
GO:MF	stable	protein-lysine N-methyltransferase activity	NE	0.0123418	NE	0.00370686
GO:MF	stable	purine nucleotide binding	NE	2.31051e-16	0.0337621	1.35446e-12
GO:MF	stable	purine ribonucleoside triphosphate binding	NE	8.19262e-18	0.0213578	1.71793e-13
GO:MF	stable	purine ribonucleotide binding	NE	4.38882e-16	0.0265273	1.12848e-12
GO:MF	stable	pyrophosphatase activity	NE	3.8418e-11	NE	1.78806e-08
GO:MF	stable	rRNA binding	NE	5.20302e-06	NE	0.000697701
GO:MF	stable	rRNA methyltransferase activity	NE	NE	NE	0.00834236
GO:MF	stable	repressing transcription factor binding	NE	0.00238145	NE	0.0387012
GO:MF	stable	ribonuclease activity	NE	6.84975e-05	NE	0.0054693
GO:MF	stable	ribonucleoprotein complex binding	NE	1.94836e-09	0.039021	6.8256e-06
GO:MF	stable	ribonucleotide binding	NE	1.04853e-15	0.0213578	3.79099e-12
GO:MF	stable	ribosomal small subunit binding	NE	0.0079761	NE	0.00243736
GO:MF	stable	ribosome binding	NE	0.00754896	NE	0.00221113
GO:MF	stable	single-stranded DNA binding	NE	4.92726e-07	NE	4.66388e-05
GO:MF	stable	small GTPase binding	NE	0.00216958	NE	0.00211437
GO:MF	stable	small molecule binding	NE	9.29547e-12	NE	1.89647e-09
GO:MF	stable	snRNA binding	NE	0.00885148	NE	0.0294994
GO:MF	stable	snoRNA binding	NE	0.0109277	NE	0.00845114
GO:MF	stable	structural constituent of ribosome	0.0209911	1.8256e-13	4.77054e-06	2.88139e-14
GO:MF	stable	tRNA binding	NE	0.000218955	NE	0.000355692
GO:MF	stable	tRNA methyltransferase activity	NE	NE	NE	0.00780146
GO:MF	stable	telomerase RNA binding	NE	0.0432787	NE	NE
GO:MF	stable	telomeric DNA binding	NE	0.00256396	NE	NE
GO:MF	stable	thiol-dependent ubiquitin-specific protease activity	NE	0.000459989	NE	NE
GO:MF	stable	transcription coactivator activity	NE	7.13811e-07	NE	0.00177012
GO:MF	stable	transcription coregulator activity	NE	1.18503e-11	0.0337621	2.64226e-08
GO:MF	stable	transcription corepressor activity	NE	0.00195007	NE	0.0366041
GO:MF	stable	transcription factor binding	NE	3.70727e-09	NE	9.26127e-08
GO:MF	stable	transferase activity	NE	1.15784e-19	NE	2.28401e-15
GO:MF	stable	transferase activity, transferring acyl groups other than amino-acyl groups	NE	0.026307	NE	NE
GO:MF	stable	transferase activity, transferring one-carbon groups	NE	4.65326e-07	NE	5.44274e-08
GO:MF	stable	transferase activity, transferring phosphorus-containing groups	NE	7.42064e-10	NE	7.71701e-08
GO:MF	stable	translation factor activity, RNA binding	NE	0.000390313	NE	2.56096e-06
GO:MF	stable	translation initiation factor activity	NE	0.000577473	NE	9.72143e-07
GO:MF	stable	translation regulator activity	NE	2.92367e-05	NE	1.0061e-08
GO:MF	stable	translation regulator activity, nucleic acid binding	NE	8.473e-05	NE	6.91528e-08
GO:MF	stable	tubulin binding	NE	0.0235995	NE	0.0334948
GO:MF	stable	ubiquitin binding	NE	0.000516508	NE	0.00623206
GO:MF	stable	ubiquitin protein ligase activity	NE	0.0115785	NE	NE
GO:MF	stable	ubiquitin protein ligase binding	NE	2.40526e-10	NE	2.16883e-07
GO:MF	stable	ubiquitin-like protein binding	NE	3.65989e-05	NE	0.00152904
GO:MF	stable	ubiquitin-like protein ligase activity	NE	0.00381555	NE	0.014638
GO:MF	stable	ubiquitin-like protein ligase binding	NE	1.35368e-10	NE	2.16883e-07
GO:MF	stable	ubiquitin-like protein transferase activity	NE	1.73841e-07	NE	4.80149e-05
GO:MF	stable	ubiquitin-protein transferase activity	NE	6.36302e-07	NE	0.000239282
GO:MF	stable	ubiquitin-specific protease binding	NE	0.037711	NE	NE
GO:MF	stable	ubiquitinyl hydrolase activity	NE	0.000346023	NE	NE
GO:MF	stable	unfolded protein binding	NE	0.00103843	NE	9.03685e-05

## Sheet: TableS6
Table S6. Enriched Kyoto Encyclopedia of Genes and Genomes pathways among genes with stable or dynamic CpGs. Enrichment analyses were performed for each of the four samples. FDR-corrected p-values are presented. NE: not enriched.
Source	Category	Term/pathway	SampleA_Monocytes	SampleA_PBMC	SampleB_Monocytes	SampleB_PBMC
KEGG	stable	AMPK signaling pathway	0.0285616	0.00731567	0.0078324	0.00132725
KEGG	stable	Alcoholism	NE	0.0087186	NE	NE
KEGG	stable	Alzheimer disease	NE	0.00078664	NE	0.000122528
KEGG	stable	Amino sugar and nucleotide sugar metabolism	NE	0.0327039	NE	NE
KEGG	stable	Aminoacyl-tRNA biosynthesis	NE	2.88192e-05	NE	0.00495619
KEGG	stable	Amyotrophic lateral sclerosis	NE	5.57864e-07	NE	2.20861e-07
KEGG	stable	Apoptosis	NE	0.0203443	NE	0.00050095
KEGG	stable	Apoptosis - multiple species	NE	NE	NE	0.0141032
KEGG	stable	Autophagy - animal	NE	0.000248251	NE	0.00023781
KEGG	stable	Autophagy - other	NE	NE	NE	0.0482165
KEGG	stable	Basal transcription factors	NE	0.0162188	NE	0.00208115
KEGG	stable	Base excision repair	NE	0.00146821	NE	NE
KEGG	stable	Biosynthesis of amino acids	NE	0.0134108	NE	0.0121815
KEGG	stable	Carbon metabolism	NE	0.0268758	NE	0.00858903
KEGG	stable	Cell cycle	NE	5.57864e-07	NE	1.4717e-06
KEGG	stable	Cellular senescence	NE	0.000272145	NE	0.000248288
KEGG	stable	Chemical carcinogenesis - reactive oxygen species	NE	0.00960079	NE	0.000355027
KEGG	stable	Chronic myeloid leukemia	NE	0.00731567	NE	0.000356726
KEGG	stable	Colorectal cancer	NE	NE	NE	0.000585694
KEGG	stable	Coronavirus disease - COVID-19	NE	0.0209448	NE	0.00554883
KEGG	stable	DNA replication	NE	0.0358054	NE	3.79072e-05
KEGG	stable	Diabetic cardiomyopathy	NE	0.00731567	NE	0.000349274
KEGG	stable	EGFR tyrosine kinase inhibitor resistance	NE	NE	NE	0.0364455
KEGG	stable	Endocrine resistance	NE	NE	NE	0.0405792
KEGG	stable	Endocytosis	NE	0.000755161	NE	0.000297733
KEGG	stable	Endometrial cancer	NE	NE	NE	0.0172242
KEGG	stable	Epstein-Barr virus infection	NE	1.23974e-05	NE	0.000122528
KEGG	stable	Fanconi anemia pathway	NE	6.48453e-05	NE	0.000475003
KEGG	stable	FoxO signaling pathway	NE	NE	NE	0.00371887
KEGG	stable	Glioma	NE	NE	NE	0.0264564
KEGG	stable	Glycosylphosphatidylinositol (GPI)-anchor biosynthesis	NE	NE	NE	0.000390114
KEGG	stable	Hedgehog signaling pathway	NE	NE	NE	0.0405504
KEGG	stable	Hepatitis B	NE	0.00463451	NE	7.97e-05
KEGG	stable	Hepatitis C	NE	0.0298069	NE	0.0125313
KEGG	stable	Homologous recombination	NE	0.012356	NE	0.0141032
KEGG	stable	Human T-cell leukemia virus 1 infection	NE	0.00935067	NE	0.000456721
KEGG	stable	Human cytomegalovirus infection	NE	NE	NE	0.0384137
KEGG	stable	Human immunodeficiency virus 1 infection	NE	0.0255554	NE	0.019423
KEGG	stable	Huntington disease	NE	1.76646e-05	NE	2.82743e-05
KEGG	stable	Insulin resistance	NE	NE	NE	0.0213799
KEGG	stable	Insulin signaling pathway	NE	NE	NE	0.0146587
KEGG	stable	Kaposi sarcoma-associated herpesvirus infection	NE	0.00731567	NE	0.00721515
KEGG	stable	Longevity regulating pathway	NE	NE	NE	0.0172242
KEGG	stable	Lysosome	NE	0.0087186	NE	1.50033e-05
KEGG	stable	Measles	NE	0.00381743	NE	0.010329
KEGG	stable	Metabolic pathways	NE	0.0042835	NE	0.000326258
KEGG	stable	Mismatch repair	NE	0.0312799	NE	0.00888439
KEGG	stable	Mitophagy - animal	NE	0.000872696	NE	0.000122528
KEGG	stable	Necroptosis	NE	0.00146821	NE	0.0424419
KEGG	stable	Neutrophil extracellular trap formation	NE	0.0358054	NE	NE
KEGG	stable	Non-alcoholic fatty liver disease	NE	0.00144518	NE	0.000349274
KEGG	stable	Non-small cell lung cancer	NE	NE	NE	0.00105507
KEGG	stable	Nucleocytoplasmic transport	0.0180784	0.000350321	NE	0.000208724
KEGG	stable	Nucleotide excision repair	NE	0.0239557	NE	0.000122528
KEGG	stable	Oocyte meiosis	NE	0.037378	NE	NE
KEGG	stable	Other glycan degradation	NE	NE	NE	0.0358544
KEGG	stable	Oxidative phosphorylation	NE	0.000230033	NE	3.55545e-05
KEGG	stable	Pancreatic cancer	NE	0.049961	NE	0.000411389
KEGG	stable	Parkinson disease	NE	2.8905e-08	0.0384281	6.74686e-07
KEGG	stable	Pathways of neurodegeneration - multiple diseases	NE	0.00146821	NE	0.000248288
KEGG	stable	Platinum drug resistance	NE	NE	NE	0.0169875
KEGG	stable	Prion disease	NE	4.48055e-05	NE	2.02647e-05
KEGG	stable	Prostate cancer	NE	NE	NE	0.00320015
KEGG	stable	Proteasome	NE	1.23686e-05	NE	0.000241547
KEGG	stable	Protein export	NE	0.000236009	NE	0.0065278
KEGG	stable	Protein processing in endoplasmic reticulum	NE	2.8905e-08	NE	3.17978e-05
KEGG	stable	RIG-I-like receptor signaling pathway	NE	NE	NE	0.0190808
KEGG	stable	RNA degradation	NE	2.23236e-06	NE	0.000122528
KEGG	stable	RNA polymerase	NE	0.0391915	NE	0.0486231
KEGG	stable	Renal cell carcinoma	NE	NE	NE	0.0243061
KEGG	stable	Ribosome	0.0114787	9.5138e-12	2.21239e-05	1.1075e-10
KEGG	stable	Ribosome biogenesis in eukaryotes	NE	1.04503e-05	NE	1.44431e-05
KEGG	stable	Salmonella infection	NE	0.0063199	NE	0.000390114
KEGG	stable	Shigellosis	NE	6.4788e-07	NE	1.60546e-06
KEGG	stable	Spinocerebellar ataxia	NE	0.00817149	NE	0.00310901
KEGG	stable	Spliceosome	NE	1.07096e-08	0.00460743	6.74686e-07
KEGG	stable	T cell receptor signaling pathway	NE	NE	NE	0.039394
KEGG	stable	TNF signaling pathway	NE	NE	NE	0.0125313
KEGG	stable	Terpenoid backbone biosynthesis	NE	0.023009	NE	NE
KEGG	stable	Thermogenesis	NE	0.000107191	NE	1.60546e-06
KEGG	stable	Thyroid hormone signaling pathway	NE	NE	NE	0.0237128
KEGG	stable	Ubiquitin mediated proteolysis	NE	6.22737e-06	NE	6.2211e-05
KEGG	stable	Various types of N-glycan biosynthesis	NE	0.0200767	NE	0.0214742
KEGG	stable	Vibrio cholerae infection	NE	0.0286917	NE	0.0202263
KEGG	stable	Viral carcinogenesis	NE	1.23974e-05	NE	1.30963e-05
KEGG	stable	Yersinia infection	NE	NE	NE	0.0187058
KEGG	stable	mRNA surveillance pathway	NE	6.59503e-06	NE	0.00321086
KEGG	stable	mTOR signaling pathway	NE	NE	NE	0.0287443
KEGG	stable	p53 signaling pathway	NE	0.00381743	NE	NE

## Sheet: TableS7
Table S7. Gene ontology terms for ISM1 and GPR37. Data obtained from QuickGO.
gene	term_id	term_name
ISM1	GO:0005576	extracellular region
	GO:0016525	negative regulation of angiogenesis
GPR37	GO:0005515	protein binding
	GO:0005886	plasma membrane
	GO:0031625	ubiquitin protein ligase binding
	GO:0004930	G protein-coupled receptor activity
	GO:0007186	G protein-coupled receptor signaling pathway
	GO:0043410	positive regulation of MAPK cascade
	GO:0005783	endoplasmic reticulum
	GO:0007193	adenylate cyclase-inhibiting G protein-coupled receptor signaling pathway
	GO:0008528	G protein-coupled peptide receptor activity
	GO:0016021	integral component of membrane
	GO:0036505	prosaposin receptor activity
	GO:0043235	receptor complex
	GO:1903206	negative regulation of hydrogen peroxide-induced cell death
	GO:0000151	ubiquitin ligase complex
	GO:0005737	cytoplasm
	GO:0005789	endoplasmic reticulum membrane
	GO:0005887	integral component of plasma membrane
	GO:0007165	signal transduction
	GO:0007218	neuropeptide signaling pathway
	GO:0008188	neuropeptide receptor activity
	GO:0009986	cell surface
	GO:0016020	membrane
	GO:0030544	Hsp70 protein binding
	GO:0031072	heat shock protein binding
	GO:0031987	locomotion involved in locomotory behavior
	GO:0042277	peptide binding
	GO:0042416	dopamine biosynthetic process
	GO:0042923	neuropeptide binding
	GO:0045964	positive regulation of dopamine metabolic process
